# Supplementary material for: The telomere-to-telomere haplotype genome provides in-depth insights into the molecular mechanisms of the anthocyanin deficiency phenotype in Prunus mume
Source: Mol Hortic. 2026 Feb 2;6:8. doi: 10.1186/s43897-025-00186-8 (PMC12862912; doi:10.1186/s43897-025-00186-8)
Supplement: Supplementary file 1 — Additional file 1: Table S1. Three-generation sequencing statistics. Table S2. Assembly results based on HiFi data. Table S3. Second-generation sequencing statistics. Table S4. Assembly results based on Hi-C data. Table S5. Telomere sequence length statistics. Table S6. Length statistics of centromere sequence on chromosomes. Table S7. Genomic quality assessment based on Benchmarking Universal Single-Copy Orthologs (BUSCO) results. Table S8. The LTR Assembly Index (LAI) value of Prunus mume ‘LE_hap1’ genome. Table S9. The LTR Assembly Index (LAI) value of Prunus mume ‘LE_hap2’ genome. Table S10. The consensus quality value of Prunus mume ‘LE_hap1’ genome. Table S11. The consensus quality value of Prunus mume ‘LE_hap2’ genome. Table S12 Statistics of mRNA annotation results. Table S13. Statistics of non-coding RNA annotation results. Table S14. Repeated sequence prediction results statistics. Table S15. The specific genes were identified in the ‘LE_hap1’ genome. Table S16. The specific genes were identified in the ‘LE_hap2’ genome. Table S17. The specific genes were identified in the wild genome. Table S18. The number and percent of SNP and InDel in different regions. Table S19. The number and percent of different types of SNP and InDel. Table S20. Thestructural annotations and sequence annotations based on comparative genome analysis between wild and ‘LE_hap1’ genomes. Table S21. The structural annotations and sequence annotations based on comparative genome analysis between wild and ‘LE_hap2’ genomes. Table S22. The structural annotations and sequence annotations based on comparative genome analysis between ‘LE_hap1’ and ‘LE_hap2’ genomes. Table S23. The number and percent of SV in different regions. Table S24. The number and percent of different types of SV. Table S25. Statistics of Prunus mume genome resequencing for each accession. Table S26. Primer sequence used in this study. Table S27. Screening of PAM site in the Prunus mume f. viridicalyx whole genome using [file 43897_2025_186_MOESM1_ESM.xlsx]

## Sheet: 1
Table S1 Three-generation sequencing statistics
Type	Number of Reads	Number of Bases	Mean Read Length	N50 Read Length
HIFI	1845416	26076277845	14130	14287
ONT	478886	26996295462	56373	100000
RNA	6217547	7443747772	1197	1465

## Sheet: 2
Table S2 Assembly results based on HiFi data
	Scaffold	Contig
Length (bp)	240200870	240200470
GC (%)	38.26	38.26
N50	28121741	23646772
L50	4	4
N75	23646772	16380716
L75	6	7
N90	20499837	14373762
L90	8	9

## Sheet: 3
Table S3 Second-generation sequencing statistics
Type	ReadSum	BaseSum	GC(%)	Q20(%)	Q30(%)
Hi-C	205131000	61226068870	40.26	97.23	92.52
RNA	46709374	14012812200	45.55	97.07	91.8

## Sheet: 4
Table S4 Assembly results based on Hi-C data
Chromosome	Length (bp)	Contig number
chr1.hap1	29700873	1
chr2.hap1	47029472	1
chr3.hap1	27654427	1
chr4.hap1	27150780	1
chr5.hap1	31184622	1
chr6.hap1	23666825	1
chr7.hap1	20183440	1
chr8.hap1	23420654	1
chr1.hap2	29718581	1
chr2.hap2	46604138	1
chr3.hap2	27635926	1
chr4.hap2	27794584	1
chr5.hap2	29696612	1
chr6.hap2	23505842	1
chr7.hap2	20418471	1
chr8.hap2	22986980	1
chrUn	0	0
Chr	458352227	16
Total	458352227	16

## Sheet: 5
Table S5 Telomere sequence length statistics
Chr	Telomere1_star	Telomere1_end	Lengeth	Telomere2_star	Telomere2_end	Lengeth
chr1.hap1	1	1408	1408	29699119	29700873	1755
chr2.hap1	1	1116	1116	47027828	47029472	1645
chr3.hap1	1	1436	1436	27652212	27654427	2216
chr4.hap1	1	1360	1360	27148821	27150780	1960
chr5.hap1	1	2245	2245	31182886	31184622	1737
chr6.hap1	1	1484	1484	23664947	23666825	1879
chr7.hap1	1	1421	1421	20182086	20183440	1355
chr8.hap1	1	1583	1583	23419345	23420654	1310
chr1.hap2	1	1841	1841	29717512	29718581	1070
chr2.hap2	1	1504	1504	46603055	46604138	1084
chr3.hap2	1	2169	2169	27633711	27635926	2216
chr4.hap2	1	1126	1126	27793115	27794584	1470
chr5.hap2	1	1477	1477	29694942	29696612	1671
chr6.hap2	1	1834	1834	23504412	23505842	1431
chr7.hap2	1	1148	1148	20416742	20418471	1730
chr8.hap2	1	1583	1583	22985671	22986980	1310

## Sheet: 6
Table S6 Length statistics of centromere sequence on chromosomes
Chr	CE_start	CE_end	Length
chr1.hap1	13848751	16817837	2969087
chr2.hap1	25186629	26887870	1701242
chr3.hap1	21351720	23862391	2510672
chr4.hap1	9959040	13149317	3190278
chr5.hap1	9464046	11632339	2168294
chr6.hap1	14595515	16702976	2107462
chr7.hap1	8337967	10153736	1815770
chr8.hap1	4538752	6173592	1634841
chr1.hap2	13760204	16872064	3111861
chr2.hap2	25208654	26534248	1325595
chr3.hap2	21284410	23843889	2559480
chr4.hap2	9551477	13939166	4387690
chr5.hap2	8126379	10310541	2184163
chr6.hap2	14503629	16535446	2031818
chr7.hap2	8583057	10039326	1456270
chr8.hap2	3400692	5496777	2096086

## Sheet: 7
Table S7 Genomic quality assessment based on Benchmarking Universal Single-Copy Orthologs (BUSCO) results
BUSCOs	LE_hap1 (%prop)	LE_hap2 (%prop)
Complete (C)	1597 (98.9)	1597 (99.4)
Complete and single-copy (S)	1574 (97.5)	1571 (97.3)
Complete and duplicated (D)	23 (1.4)	26 (1.6)
Fragmented (F)	9 (0.6)	9 (0.6)
Missing (M)	8 (0.5)	8 (0.5)
Total	1614 (100.0)	1614 (100.0)

## Sheet: 8
Table S8 The LTR Assembly Index (LAI) value of Prunus mume 'LE_hap1' genome
Chr	From	To	Intact	Total	raw_LAI	LAI
whole_genome	1	229991093	0.0372	0.1855	20.04	23.01
chr1.hap1	1	3000000	0.0362	0.1348	26.83	29.8
chr1.hap1	300001	3300000	0.0283	0.1294	21.86	24.83
chr1.hap1	600001	3600000	0.0299	0.1279	23.39	26.36
chr1.hap1	900001	3900000	0.0299	0.1219	24.55	27.52
chr1.hap1	1200001	4200000	0.0218	0.1057	20.66	23.63
chr1.hap1	1500001	4500000	0.019	0.1019	18.64	21.61
chr1.hap1	1800001	4800000	0.0138	0.0947	14.6	17.57
chr1.hap1	2100001	5100000	0.0203	0.1011	20.09	23.06
chr1.hap1	2400001	5400000	0.0203	0.0988	20.57	23.54
chr1.hap1	2700001	5700000	0.0154	0.0907	17.02	19.99
chr1.hap1	3000001	6000000	0.0154	0.0935	16.51	19.48
chr1.hap1	3300001	6300000	0.019	0.0965	19.7	22.67
chr1.hap1	3600001	6600000	0.0174	0.1015	17.13	20.1
chr1.hap1	3900001	6900000	0.0174	0.1037	16.76	19.73
chr1.hap1	4200001	7200000	0.0206	0.1177	17.5	20.47
chr1.hap1	4500001	7500000	0.0169	0.1117	15.09	18.06
chr1.hap1	4800001	7800000	0.024	0.1321	18.14	21.11
chr1.hap1	5100001	8100000	0.0156	0.125	12.51	15.48
chr1.hap1	5400001	8400000	0.0227	0.1434	15.8	18.77
chr1.hap1	5700001	8700000	0.0242	0.1474	16.39	19.36
chr1.hap1	6000001	9000000	0.0242	0.1576	15.33	18.3
chr1.hap1	6300001	9300000	0.0222	0.1587	14.02	16.99
chr1.hap1	6600001	9600000	0.0222	0.1715	12.97	15.94
chr1.hap1	6900001	9900000	0.0222	0.1882	11.82	14.79
chr1.hap1	7200001	10200000	0.0277	0.2071	13.36	16.33
chr1.hap1	7500001	10500000	0.0266	0.2133	12.48	15.45
chr1.hap1	7800001	10800000	0.0248	0.2157	11.48	14.45
chr1.hap1	8100001	11100000	0.0278	0.22	12.65	15.62
chr1.hap1	8400001	11400000	0.0303	0.2168	13.96	16.93
chr1.hap1	8700001	11700000	0.0369	0.2362	15.61	18.58
chr1.hap1	9000001	12000000	0.0369	0.2394	15.4	18.37
chr1.hap1	9300001	12300000	0.0401	0.263	15.25	18.22
chr1.hap1	9600001	12600000	0.0466	0.2633	17.68	20.65
chr1.hap1	9900001	12900000	0.0501	0.2645	18.94	21.91
chr1.hap1	10200001	13200000	0.0499	0.2742	18.2	21.17
chr1.hap1	10500001	13500000	0.0635	0.2996	21.18	24.15
chr1.hap1	10800001	13800000	0.061	0.2989	20.41	23.38
chr1.hap1	11100001	14100000	0.0686	0.3131	21.9	24.87
chr1.hap1	11400001	14400000	0.0591	0.3125	18.91	21.88
chr1.hap1	11700001	14700000	0.0605	0.3212	18.83	21.8
chr1.hap1	12000001	15000000	0.0621	0.3394	18.31	21.28
chr1.hap1	12300001	15300000	0.0573	0.3059	18.73	21.7
chr1.hap1	12600001	15600000	0.0573	0.2981	19.22	22.19
chr1.hap1	12900001	15900000	0.061	0.2922	20.87	23.84
chr1.hap1	13200001	16200000	0.0562	0.2708	20.75	23.72
chr1.hap1	13500001	16500000	0.0486	0.2681	18.11	21.08
chr1.hap1	13800001	16800000	0.0458	0.2613	17.52	20.49
chr1.hap1	14100001	17100000	0.0345	0.2635	13.08	16.05
chr1.hap1	14400001	17400000	0.035	0.2619	13.38	16.35
chr1.hap1	14700001	17700000	0.0322	0.2585	12.46	15.43
chr1.hap1	15000001	18000000	0.0326	0.237	13.76	16.73
chr1.hap1	15300001	18300000	0.0358	0.2581	13.88	16.85
chr1.hap1	15600001	18600000	0.0341	0.2586	13.17	16.14
chr1.hap1	15900001	18900000	0.0281	0.2577	10.92	13.89
chr1.hap1	16200001	19200000	0.0259	0.2549	10.15	13.12
chr1.hap1	16500001	19500000	0.0321	0.2424	13.23	16.2
chr1.hap1	16800001	19800000	0.0386	0.2558	15.08	18.05
chr1.hap1	17100001	20100000	0.0402	0.2383	16.88	19.85
chr1.hap1	17400001	20400000	0.0554	0.2568	21.58	24.55
chr1.hap1	17700001	20700000	0.051	0.2288	22.3	25.27
chr1.hap1	18000001	21000000	0.0489	0.2229	21.95	24.92
chr1.hap1	18300001	21300000	0.0506	0.2147	23.55	26.52
chr1.hap1	18600001	21600000	0.0467	0.2032	22.96	25.93
chr1.hap1	18900001	21900000	0.0468	0.1976	23.69	26.66
chr1.hap1	19200001	22200000	0.0455	0.1789	25.42	28.39
chr1.hap1	19500001	22500000	0.0333	0.1535	21.7	24.67
chr1.hap1	19800001	22800000	0.0268	0.1227	21.84	24.81
chr1.hap1	20100001	23100000	0.0252	0.1132	22.23	25.2
chr1.hap1	20400001	23400000	0.0094	0.0795	11.82	14.79
chr1.hap1	20700001	23700000	0.0104	0.0768	13.5	16.47
chr1.hap1	21000001	24000000	0.0154	0.0775	19.84	22.81
chr1.hap1	21300001	24300000	0.0105	0.0726	14.44	17.41
chr1.hap1	21600001	24600000	0.0142	0.0777	18.29	21.26
chr1.hap1	21900001	24900000	0.0127	0.0731	17.42	20.39
chr1.hap1	22200001	25200000	0.0127	0.0834	15.27	18.24
chr1.hap1	22500001	25500000	0.0147	0.0877	16.81	19.78
chr1.hap1	22800001	25800000	0.0183	0.099	18.52	21.49
chr1.hap1	23100001	26100000	0.0183	0.0995	18.42	21.39
chr1.hap1	23400001	26400000	0.0198	0.1021	19.39	22.36
chr1.hap1	23700001	26700000	0.0245	0.111	22.05	25.02
chr1.hap1	24000001	27000000	0.0247	0.1096	22.55	25.52
chr1.hap1	24300001	27300000	0.0247	0.102	24.23	27.2
chr1.hap1	24600001	27600000	0.0202	0.0919	22	24.97
chr1.hap1	24900001	27900000	0.0202	0.0903	22.39	25.36
chr1.hap1	25200001	28200000	0.0218	0.0843	25.93	28.9
chr1.hap1	25500001	28500000	0.0198	0.0833	23.82	26.79
chr1.hap1	25800001	28800000	0.0163	0.0723	22.48	25.45
chr1.hap1	26100001	29100000	0.0211	0.0753	28.03	31
chr1.hap1	26400001	29400000	0.0206	0.0718	28.67	31.64
chr1.hap1	26700001	29700000	0.0144	0.0811	17.8	20.77
chr1.hap1	27000001	29700873	0.0102	0.0773	11.88	14.85
chr2.hap1	1	3000000	0.0276	0.114	24.23	27.2
chr2.hap1	300001	3300000	0.0276	0.11	25.11	28.08
chr2.hap1	600001	3600000	0.0338	0.1312	25.74	28.71
chr2.hap1	900001	3900000	0.0338	0.1308	25.83	28.8
chr2.hap1	1200001	4200000	0.0305	0.1279	23.81	26.78
chr2.hap1	1500001	4500000	0.0323	0.1406	22.94	25.91
chr2.hap1	1800001	4800000	0.0326	0.1402	23.26	26.23
chr2.hap1	2100001	5100000	0.0283	0.1321	21.4	24.37
chr2.hap1	2400001	5400000	0.0254	0.1249	20.32	23.29
chr2.hap1	2700001	5700000	0.0189	0.1105	17.06	20.03
chr2.hap1	3000001	6000000	0.0162	0.1174	13.84	16.81
chr2.hap1	3300001	6300000	0.0205	0.1241	16.53	19.5
chr2.hap1	3600001	6600000	0.0144	0.1031	13.93	16.9
chr2.hap1	3900001	6900000	0.0144	0.1015	14.15	17.12
chr2.hap1	4200001	7200000	0.0163	0.1024	15.89	18.86
chr2.hap1	4500001	7500000	0.0161	0.0877	18.33	21.3
chr2.hap1	4800001	7800000	0.0181	0.0947	19.16	22.13
chr2.hap1	5100001	8100000	0.0155	0.0898	17.26	20.23
chr2.hap1	5400001	8400000	0.0164	0.1035	15.81	18.78
chr2.hap1	5700001	8700000	0.0248	0.132	18.82	21.79
chr2.hap1	6000001	9000000	0.0234	0.1186	19.71	22.68
chr2.hap1	6300001	9300000	0.0191	0.1112	17.18	20.15
chr2.hap1	6600001	9600000	0.0191	0.1078	17.72	20.69
chr2.hap1	6900001	9900000	0.0208	0.1129	18.41	21.38
chr2.hap1	7200001	10200000	0.0218	0.1115	19.56	22.53
chr2.hap1	7500001	10500000	0.0219	0.1091	20.11	23.08
chr2.hap1	7800001	10800000	0.0201	0.1127	17.85	20.82
chr2.hap1	8100001	11100000	0.0201	0.1121	17.96	20.93
chr2.hap1	8400001	11400000	0.0185	0.0974	19	21.97
chr2.hap1	8700001	11700000	0.0086	0.0672	12.75	15.72
chr2.hap1	9000001	12000000	0.0105	0.0623	16.87	19.84
chr2.hap1	9300001	12300000	0.0136	0.062	21.9	24.87
chr2.hap1	9600001	12600000	0.0136	0.0642	21.15	24.12
chr2.hap1	9900001	12900000	0.0207	0.077	26.89	29.86
chr2.hap1	10200001	13200000	0.0209	0.0771	27.16	30.13
chr2.hap1	10500001	13500000	0.0192	0.0806	23.85	26.82
chr2.hap1	10800001	13800000	0.017	0.0646	26.33	29.3
chr2.hap1	11100001	14100000	0.017	0.0664	25.6	28.57
chr2.hap1	11400001	14400000	0.0224	0.074	30.26	33.23
chr2.hap1	11700001	14700000	0.0224	0.0757	29.58	32.55
chr2.hap1	12000001	15000000	0.0205	0.076	26.93	29.9
chr2.hap1	12300001	15300000	0.0184	0.0798	23.03	26
chr2.hap1	12600001	15600000	0.0228	0.0918	24.82	27.79
chr2.hap1	12900001	15900000	0.014	0.0807	17.31	20.28
chr2.hap1	13200001	16200000	0.0108	0.0791	13.66	16.63
chr2.hap1	13500001	16500000	0.0127	0.0785	16.21	19.18
chr2.hap1	13800001	16800000	0.0144	0.0872	16.57	19.54
chr2.hap1	14100001	17100000	0.0168	0.0982	17.11	20.08
chr2.hap1	14400001	17400000	0.0143	0.0973	14.67	17.64
chr2.hap1	14700001	17700000	0.0166	0.1094	15.13	18.1
chr2.hap1	15000001	18000000	0.0236	0.1183	19.96	22.93
chr2.hap1	15300001	18300000	0.0233	0.1148	20.31	23.28
chr2.hap1	15600001	18600000	0.0223	0.1152	19.32	22.29
chr2.hap1	15900001	18900000	0.0296	0.1239	23.94	26.91
chr2.hap1	16200001	19200000	0.0372	0.1387	26.82	29.79
chr2.hap1	16500001	19500000	0.0406	0.1412	28.79	31.76
chr2.hap1	16800001	19800000	0.0389	0.134	29.06	32.03
chr2.hap1	17100001	20100000	0.0366	0.1328	27.54	30.51
chr2.hap1	17400001	20400000	0.0337	0.135	24.97	27.94
chr2.hap1	17700001	20700000	0.0314	0.1342	23.41	26.38
chr2.hap1	18000001	21000000	0.0294	0.1385	21.21	24.18
chr2.hap1	18300001	21300000	0.0364	0.1537	23.68	26.65
chr2.hap1	18600001	21600000	0.0417	0.1627	25.63	28.6
chr2.hap1	18900001	21900000	0.0377	0.1558	24.17	27.14
chr2.hap1	19200001	22200000	0.0318	0.1466	21.72	24.69
chr2.hap1	19500001	22500000	0.0316	0.1546	20.45	23.42
chr2.hap1	19800001	22800000	0.0316	0.1707	18.53	21.5
chr2.hap1	20100001	23100000	0.0399	0.1904	20.97	23.94
chr2.hap1	20400001	23400000	0.0399	0.2004	19.92	22.89
chr2.hap1	20700001	23700000	0.0399	0.1993	20.04	23.01
chr2.hap1	21000001	24000000	0.0385	0.1989	19.36	22.33
chr2.hap1	21300001	24300000	0.0361	0.1929	18.74	21.71
chr2.hap1	21600001	24600000	0.0296	0.1921	15.38	18.35
chr2.hap1	21900001	24900000	0.0305	0.2053	14.88	17.85
chr2.hap1	22200001	25200000	0.0372	0.2294	16.22	19.19
chr2.hap1	22500001	25500000	0.0357	0.2358	15.13	18.1
chr2.hap1	22800001	25800000	0.0393	0.2252	17.44	20.41
chr2.hap1	23100001	26100000	0.0403	0.2065	19.5	22.47
chr2.hap1	23400001	26400000	0.0508	0.2154	23.6	26.57
chr2.hap1	23700001	26700000	0.0544	0.2202	24.71	27.68
chr2.hap1	24000001	27000000	0.0569	0.247	23.05	26.02
chr2.hap1	24300001	27300000	0.0569	0.2745	20.71	23.68
chr2.hap1	24600001	27600000	0.0591	0.2839	20.83	23.8
chr2.hap1	24900001	27900000	0.0637	0.2913	21.88	24.85
chr2.hap1	25200001	28200000	0.0615	0.292	21.06	24.03
chr2.hap1	25500001	28500000	0.0613	0.3133	19.57	22.54
chr2.hap1	25800001	28800000	0.0591	0.3351	17.65	20.62
chr2.hap1	26100001	29100000	0.056	0.3569	15.69	18.66
chr2.hap1	26400001	29400000	0.0512	0.352	14.53	17.5
chr2.hap1	26700001	29700000	0.0506	0.3519	14.39	17.36
chr2.hap1	27000001	30000000	0.0445	0.324	13.74	16.71
chr2.hap1	27300001	30300000	0.0407	0.31	13.14	16.11
chr2.hap1	27600001	30600000	0.046	0.3163	14.56	17.53
chr2.hap1	27900001	30900000	0.0469	0.313	15	17.97
chr2.hap1	28200001	31200000	0.0408	0.3058	13.34	16.31
chr2.hap1	28500001	31500000	0.0391	0.2952	13.25	16.22
chr2.hap1	28800001	31800000	0.0392	0.2765	14.19	17.16
chr2.hap1	29100001	32100000	0.0331	0.2605	12.7	15.67
chr2.hap1	29400001	32400000	0.0339	0.2605	13.01	15.98
chr2.hap1	29700001	32700000	0.0341	0.2662	12.79	15.76
chr2.hap1	30000001	33000000	0.0429	0.2939	14.59	17.56
chr2.hap1	30300001	33300000	0.0482	0.3	16.08	19.05
chr2.hap1	30600001	33600000	0.0465	0.2868	16.22	19.19
chr2.hap1	30900001	33900000	0.0467	0.2803	16.68	19.65
chr2.hap1	31200001	34200000	0.0485	0.2702	17.94	20.91
chr2.hap1	31500001	34500000	0.0501	0.2573	19.47	22.44
chr2.hap1	31800001	34800000	0.0518	0.2565	20.19	23.16
chr2.hap1	32100001	35100000	0.0533	0.2448	21.76	24.73
chr2.hap1	32400001	35400000	0.0518	0.235	22.03	25
chr2.hap1	32700001	35700000	0.0486	0.2299	21.13	24.1
chr2.hap1	33000001	36000000	0.0412	0.2077	19.83	22.8
chr2.hap1	33300001	36300000	0.0343	0.1838	18.69	21.66
chr2.hap1	33600001	36600000	0.0333	0.1705	19.51	22.48
chr2.hap1	33900001	36900000	0.0293	0.164	17.84	20.81
chr2.hap1	34200001	37200000	0.0291	0.1603	18.17	21.14
chr2.hap1	34500001	37500000	0.0272	0.1566	17.35	20.32
chr2.hap1	34800001	37800000	0.0258	0.178	14.47	17.44
chr2.hap1	35100001	38100000	0.0243	0.1827	13.29	16.26
chr2.hap1	35400001	38400000	0.0209	0.1764	11.84	14.81
chr2.hap1	35700001	38700000	0.0344	0.1798	19.13	22.1
chr2.hap1	36000001	39000000	0.0363	0.1727	21	23.97
chr2.hap1	36300001	39300000	0.0363	0.1804	20.11	23.08
chr2.hap1	36600001	39600000	0.0309	0.1888	16.39	19.36
chr2.hap1	36900001	39900000	0.029	0.2046	14.17	17.14
chr2.hap1	37200001	40200000	0.0362	0.2154	16.82	19.79
chr2.hap1	37500001	40500000	0.0383	0.2111	18.13	21.1
chr2.hap1	37800001	40800000	0.0381	0.1868	20.37	23.34
chr2.hap1	38100001	41100000	0.0414	0.1865	22.18	25.15
chr2.hap1	38400001	41400000	0.0428	0.1934	22.12	25.09
chr2.hap1	38700001	41700000	0.0315	0.1792	17.57	20.54
chr2.hap1	39000001	42000000	0.0319	0.1862	17.14	20.11
chr2.hap1	39300001	42300000	0.0348	0.1821	19.13	22.1
chr2.hap1	39600001	42600000	0.0351	0.1717	20.43	23.4
chr2.hap1	39900001	42900000	0.0368	0.1679	21.95	24.92
chr2.hap1	40200001	43200000	0.0307	0.1592	19.27	22.24
chr2.hap1	40500001	43500000	0.0292	0.1499	19.46	22.43
chr2.hap1	40800001	43800000	0.0332	0.1581	20.99	23.96
chr2.hap1	41100001	44100000	0.0356	0.156	22.82	25.79
chr2.hap1	41400001	44400000	0.0357	0.1564	22.81	25.78
chr2.hap1	41700001	44700000	0.0371	0.1639	22.62	25.59
chr2.hap1	42000001	45000000	0.0482	0.1794	26.89	29.86
chr2.hap1	42300001	45300000	0.0544	0.1836	29.61	32.58
chr2.hap1	42600001	45600000	0.0541	0.1803	30.01	32.98
chr2.hap1	42900001	45900000	0.0497	0.1575	31.55	34.52
chr2.hap1	43200001	46200000	0.047	0.1587	29.64	32.61
chr2.hap1	43500001	46500000	0.0497	0.1641	30.31	33.28
chr2.hap1	43800001	46800000	0.0498	0.1602	31.07	34.04
chr2.hap1	44100001	47029472	0.05	0.1638	29.83	32.8
chr3.hap1	1	3000000	0.0159	0.0723	22.04	25.01
chr3.hap1	300001	3300000	0.0178	0.0809	22.03	25
chr3.hap1	600001	3600000	0.0317	0.11	28.83	31.8
chr3.hap1	900001	3900000	0.0317	0.1198	26.46	29.43
chr3.hap1	1200001	4200000	0.0322	0.1212	26.55	29.52
chr3.hap1	1500001	4500000	0.0289	0.1123	25.77	28.74
chr3.hap1	1800001	4800000	0.0274	0.1086	25.22	28.19
chr3.hap1	2100001	5100000	0.0274	0.1107	24.72	27.69
chr3.hap1	2400001	5400000	0.0274	0.1072	25.58	28.55
chr3.hap1	2700001	5700000	0.0292	0.1079	27.05	30.02
chr3.hap1	3000001	6000000	0.0335	0.1276	26.26	29.23
chr3.hap1	3300001	6300000	0.0312	0.1398	22.32	25.29
chr3.hap1	3600001	6600000	0.02	0.1206	16.54	19.51
chr3.hap1	3900001	6900000	0.0254	0.1351	18.81	21.78
chr3.hap1	4200001	7200000	0.0304	0.1396	21.75	24.72
chr3.hap1	4500001	7500000	0.031	0.142	21.8	24.77
chr3.hap1	4800001	7800000	0.0385	0.1625	23.65	26.62
chr3.hap1	5100001	8100000	0.0417	0.1732	24.06	27.03
chr3.hap1	5400001	8400000	0.0407	0.1719	23.67	26.64
chr3.hap1	5700001	8700000	0.0389	0.1792	21.72	24.69
chr3.hap1	6000001	9000000	0.0369	0.1749	21.12	24.09
chr3.hap1	6300001	9300000	0.0453	0.1896	23.91	26.88
chr3.hap1	6600001	9600000	0.0466	0.1878	24.8	27.77
chr3.hap1	6900001	9900000	0.0411	0.1653	24.88	27.85
chr3.hap1	7200001	10200000	0.0389	0.1694	22.94	25.91
chr3.hap1	7500001	10500000	0.0372	0.1852	20.09	23.06
chr3.hap1	7800001	10800000	0.0397	0.1843	21.55	24.52
chr3.hap1	8100001	11100000	0.0416	0.1781	23.34	26.31
chr3.hap1	8400001	11400000	0.0413	0.1832	22.55	25.52
chr3.hap1	8700001	11700000	0.0437	0.1879	23.25	26.22
chr3.hap1	9000001	12000000	0.0427	0.1804	23.66	26.63
chr3.hap1	9300001	12300000	0.0356	0.1574	22.63	25.6
chr3.hap1	9600001	12600000	0.0317	0.1591	19.95	22.92
chr3.hap1	9900001	12900000	0.0317	0.171	18.57	21.54
chr3.hap1	10200001	13200000	0.0448	0.179	25.03	28
chr3.hap1	10500001	13500000	0.043	0.1512	28.46	31.43
chr3.hap1	10800001	13800000	0.0326	0.132	24.71	27.68
chr3.hap1	11100001	14100000	0.0343	0.1405	24.43	27.4
chr3.hap1	11400001	14400000	0.0375	0.153	24.54	27.51
chr3.hap1	11700001	14700000	0.0421	0.1562	26.95	29.92
chr3.hap1	12000001	15000000	0.0409	0.1672	24.46	27.43
chr3.hap1	12300001	15300000	0.0384	0.1628	23.56	26.53
chr3.hap1	12600001	15600000	0.0476	0.169	28.16	31.13
chr3.hap1	12900001	15900000	0.0492	0.1648	29.83	32.8
chr3.hap1	13200001	16200000	0.0315	0.1482	21.27	24.24
chr3.hap1	13500001	16500000	0.0376	0.1655	22.69	25.66
chr3.hap1	13800001	16800000	0.039	0.1789	21.82	24.79
chr3.hap1	14100001	17100000	0.0354	0.1777	19.93	22.9
chr3.hap1	14400001	17400000	0.0388	0.1839	21.07	24.04
chr3.hap1	14700001	17700000	0.0378	0.1897	19.91	22.88
chr3.hap1	15000001	18000000	0.0509	0.1998	25.47	28.44
chr3.hap1	15300001	18300000	0.0624	0.2284	27.29	30.26
chr3.hap1	15600001	18600000	0.0644	0.2375	27.13	30.1
chr3.hap1	15900001	18900000	0.0644	0.2523	25.52	28.49
chr3.hap1	16200001	19200000	0.0753	0.2852	26.39	29.36
chr3.hap1	16500001	19500000	0.0714	0.2801	25.5	28.47
chr3.hap1	16800001	19800000	0.0763	0.293	26.03	29
chr3.hap1	17100001	20100000	0.0825	0.3061	26.94	29.91
chr3.hap1	17400001	20400000	0.079	0.3111	25.38	28.35
chr3.hap1	17700001	20700000	0.0761	0.3112	24.44	27.41
chr3.hap1	18000001	21000000	0.068	0.304	22.39	25.36
chr3.hap1	18300001	21300000	0.0629	0.305	20.63	23.6
chr3.hap1	18600001	21600000	0.0574	0.3186	18.01	20.98
chr3.hap1	18900001	21900000	0.0637	0.3241	19.64	22.61
chr3.hap1	19200001	22200000	0.0563	0.3069	18.36	21.33
chr3.hap1	19500001	22500000	0.0629	0.325	19.34	22.31
chr3.hap1	19800001	22800000	0.0635	0.3217	19.74	22.71
chr3.hap1	20100001	23100000	0.0692	0.3151	21.97	24.94
chr3.hap1	20400001	23400000	0.0642	0.2789	23.03	26
chr3.hap1	20700001	23700000	0.0648	0.2773	23.36	26.33
chr3.hap1	21000001	24000000	0.0615	0.2871	21.44	24.41
chr3.hap1	21300001	24300000	0.0616	0.2913	21.16	24.13
chr3.hap1	21600001	24600000	0.066	0.2982	22.15	25.12
chr3.hap1	21900001	24900000	0.0632	0.315	20.08	23.05
chr3.hap1	22200001	25200000	0.067	0.3185	21.02	23.99
chr3.hap1	22500001	25500000	0.0721	0.3301	21.85	24.82
chr3.hap1	22800001	25800000	0.0752	0.3332	22.56	25.53
chr3.hap1	23100001	26100000	0.062	0.3425	18.09	21.06
chr3.hap1	23400001	26400000	0.062	0.363	17.07	20.04
chr3.hap1	23700001	26700000	0.0682	0.3786	18.02	20.99
chr3.hap1	24000001	27000000	0.0796	0.386	20.62	23.59
chr3.hap1	24300001	27300000	0.0745	0.3732	19.97	22.94
chr3.hap1	24600001	27600000	0.0788	0.371	21.24	24.21
chr3.hap1	24900001	27654427	0.0826	0.3554	21.33	24.3
chr4.hap1	1	3000000	0.0374	0.1515	24.71	27.68
chr4.hap1	300001	3300000	0.0321	0.1522	21.12	24.09
chr4.hap1	600001	3600000	0.0342	0.1485	23.07	26.04
chr4.hap1	900001	3900000	0.0307	0.1378	22.3	25.27
chr4.hap1	1200001	4200000	0.03	0.1303	23.02	25.99
chr4.hap1	1500001	4500000	0.0319	0.1562	20.44	23.41
chr4.hap1	1800001	4800000	0.0372	0.1836	20.29	23.26
chr4.hap1	2100001	5100000	0.0408	0.1812	22.51	25.48
chr4.hap1	2400001	5400000	0.0439	0.167	26.26	29.23
chr4.hap1	2700001	5700000	0.0459	0.1715	26.75	29.72
chr4.hap1	3000001	6000000	0.0445	0.1673	26.57	29.54
chr4.hap1	3300001	6300000	0.0497	0.1765	28.15	31.12
chr4.hap1	3600001	6600000	0.0473	0.1815	26.04	29.01
chr4.hap1	3900001	6900000	0.0514	0.1814	28.33	31.3
chr4.hap1	4200001	7200000	0.0574	0.2057	27.89	30.86
chr4.hap1	4500001	7500000	0.0503	0.1762	28.55	31.52
chr4.hap1	4800001	7800000	0.0488	0.1585	30.82	33.79
chr4.hap1	5100001	8100000	0.0488	0.1702	28.65	31.62
chr4.hap1	5400001	8400000	0.045	0.1725	26.11	29.08
chr4.hap1	5700001	8700000	0.0468	0.1898	24.68	27.65
chr4.hap1	6000001	9000000	0.0439	0.1984	22.16	25.13
chr4.hap1	6300001	9300000	0.0404	0.2093	19.29	22.26
chr4.hap1	6600001	9600000	0.045	0.2268	19.83	22.8
chr4.hap1	6900001	9900000	0.0425	0.232	18.32	21.29
chr4.hap1	7200001	10200000	0.0349	0.2305	15.14	18.11
chr4.hap1	7500001	10500000	0.0384	0.2522	15.22	18.19
chr4.hap1	7800001	10800000	0.0364	0.2609	13.94	16.91
chr4.hap1	8100001	11100000	0.0413	0.274	15.06	18.03
chr4.hap1	8400001	11400000	0.0411	0.2837	14.47	17.44
chr4.hap1	8700001	11700000	0.0461	0.3057	15.09	18.06
chr4.hap1	9000001	12000000	0.0538	0.3272	16.45	19.42
chr4.hap1	9300001	12300000	0.0573	0.3127	18.33	21.3
chr4.hap1	9600001	12600000	0.0657	0.3337	19.68	22.65
chr4.hap1	9900001	12900000	0.0618	0.3396	18.19	21.16
chr4.hap1	10200001	13200000	0.0739	0.3608	20.48	23.45
chr4.hap1	10500001	13500000	0.0726	0.3643	19.92	22.89
chr4.hap1	10800001	13800000	0.0754	0.3713	20.3	23.27
chr4.hap1	11100001	14100000	0.0706	0.3778	18.68	21.65
chr4.hap1	11400001	14400000	0.0733	0.3883	18.88	21.85
chr4.hap1	11700001	14700000	0.0676	0.3634	18.59	21.56
chr4.hap1	12000001	15000000	0.0615	0.3447	17.84	20.81
chr4.hap1	12300001	15300000	0.063	0.3634	17.35	20.32
chr4.hap1	12600001	15600000	0.0543	0.3369	16.13	19.1
chr4.hap1	12900001	15900000	0.0627	0.3384	18.53	21.5
chr4.hap1	13200001	16200000	0.0572	0.3188	17.96	20.93
chr4.hap1	13500001	16500000	0.057	0.2981	19.13	22.1
chr4.hap1	13800001	16800000	0.0606	0.2929	20.69	23.66
chr4.hap1	14100001	17100000	0.0733	0.2816	26.02	28.99
chr4.hap1	14400001	17400000	0.068	0.2579	26.36	29.33
chr4.hap1	14700001	17700000	0.0667	0.2409	27.67	30.64
chr4.hap1	15000001	18000000	0.0647	0.2308	28.03	31
chr4.hap1	15300001	18300000	0.058	0.209	27.77	30.74
chr4.hap1	15600001	18600000	0.057	0.2034	28.01	30.98
chr4.hap1	15900001	18900000	0.0444	0.1845	24.07	27.04
chr4.hap1	16200001	19200000	0.0423	0.1804	23.42	26.39
chr4.hap1	16500001	19500000	0.042	0.1785	23.53	26.5
chr4.hap1	16800001	19800000	0.0401	0.1715	23.37	26.34
chr4.hap1	17100001	20100000	0.0292	0.1569	18.58	21.55
chr4.hap1	17400001	20400000	0.0306	0.154	19.86	22.83
chr4.hap1	17700001	20700000	0.0323	0.1539	21.01	23.98
chr4.hap1	18000001	21000000	0.0293	0.1421	20.63	23.6
chr4.hap1	18300001	21300000	0.0325	0.1362	23.89	26.86
chr4.hap1	18600001	21600000	0.0296	0.1352	21.93	24.9
chr4.hap1	18900001	21900000	0.0343	0.1553	22.06	25.03
chr4.hap1	19200001	22200000	0.0356	0.1434	24.81	27.78
chr4.hap1	19500001	22500000	0.0399	0.1433	27.82	30.79
chr4.hap1	19800001	22800000	0.0316	0.1347	23.47	26.44
chr4.hap1	20100001	23100000	0.0308	0.1326	23.23	26.2
chr4.hap1	20400001	23400000	0.0332	0.1314	25.31	28.28
chr4.hap1	20700001	23700000	0.0394	0.1481	26.6	29.57
chr4.hap1	21000001	24000000	0.0394	0.1485	26.53	29.5
chr4.hap1	21300001	24300000	0.0382	0.1517	25.18	28.15
chr4.hap1	21600001	24600000	0.0375	0.1435	26.11	29.08
chr4.hap1	21900001	24900000	0.0348	0.1213	28.73	31.7
chr4.hap1	22200001	25200000	0.029	0.1129	25.71	28.68
chr4.hap1	22500001	25500000	0.0269	0.1063	25.27	28.24
chr4.hap1	22800001	25800000	0.0269	0.0956	28.09	31.06
chr4.hap1	23100001	26100000	0.0263	0.0909	28.91	31.88
chr4.hap1	23400001	26400000	0.0306	0.1022	29.92	32.89
chr4.hap1	23700001	26700000	0.023	0.0788	29.14	32.11
chr4.hap1	24000001	27000000	0.023	0.0758	30.29	33.26
chr4.hap1	24300001	27150780	0.0255	0.0737	32.93	35.9
chr5.hap1	1	3000000	0.0379	0.2666	14.21	17.18
chr5.hap1	300001	3300000	0.0412	0.2688	15.35	18.32
chr5.hap1	600001	3600000	0.0447	0.2684	16.66	19.63
chr5.hap1	900001	3900000	0.0437	0.2828	15.45	18.42
chr5.hap1	1200001	4200000	0.0438	0.2716	16.12	19.09
chr5.hap1	1500001	4500000	0.044	0.2744	16.02	18.99
chr5.hap1	1800001	4800000	0.0384	0.2747	13.99	16.96
chr5.hap1	2100001	5100000	0.04	0.2807	14.25	17.22
chr5.hap1	2400001	5400000	0.0378	0.2818	13.4	16.37
chr5.hap1	2700001	5700000	0.0389	0.2778	14.01	16.98
chr5.hap1	3000001	6000000	0.0383	0.2582	14.82	17.79
chr5.hap1	3300001	6300000	0.0458	0.2616	17.49	20.46
chr5.hap1	3600001	6600000	0.0459	0.2749	16.7	19.67
chr5.hap1	3900001	6900000	0.0538	0.2782	19.35	22.32
chr5.hap1	4200001	7200000	0.0579	0.2747	21.1	24.07
chr5.hap1	4500001	7500000	0.0638	0.2856	22.35	25.32
chr5.hap1	4800001	7800000	0.0644	0.3053	21.09	24.06
chr5.hap1	5100001	8100000	0.0729	0.3156	23.11	26.08
chr5.hap1	5400001	8400000	0.0766	0.3206	23.91	26.88
chr5.hap1	5700001	8700000	0.0749	0.3318	22.56	25.53
chr5.hap1	6000001	9000000	0.074	0.3402	21.76	24.73
chr5.hap1	6300001	9300000	0.0659	0.351	18.78	21.75
chr5.hap1	6600001	9600000	0.0752	0.3504	21.47	24.44
chr5.hap1	6900001	9900000	0.0669	0.3543	18.88	21.85
chr5.hap1	7200001	10200000	0.059	0.3642	16.2	19.17
chr5.hap1	7500001	10500000	0.055	0.3454	15.91	18.88
chr5.hap1	7800001	10800000	0.0512	0.3032	16.89	19.86
chr5.hap1	8100001	11100000	0.0375	0.2751	13.64	16.61
chr5.hap1	8400001	11400000	0.0271	0.2564	10.58	13.55
chr5.hap1	8700001	11700000	0.036	0.2785	12.94	15.91
chr5.hap1	9000001	12000000	0.0395	0.278	14.19	17.16
chr5.hap1	9300001	12300000	0.0431	0.2731	15.77	18.74
chr5.hap1	9600001	12600000	0.0388	0.2577	15.08	18.05
chr5.hap1	9900001	12900000	0.0515	0.2502	20.58	23.55
chr5.hap1	10200001	13200000	0.0661	0.2564	25.76	28.73
chr5.hap1	10500001	13500000	0.0711	0.2651	26.84	29.81
chr5.hap1	10800001	13800000	0.0756	0.2975	25.4	28.37
chr5.hap1	11100001	14100000	0.0842	0.3293	25.57	28.54
chr5.hap1	11400001	14400000	0.0876	0.3581	24.47	27.44
chr5.hap1	11700001	14700000	0.0835	0.3205	26.07	29.04
chr5.hap1	12000001	15000000	0.0864	0.3094	27.92	30.89
chr5.hap1	12300001	15300000	0.0873	0.3074	28.41	31.38
chr5.hap1	12600001	15600000	0.0802	0.3058	26.21	29.18
chr5.hap1	12900001	15900000	0.0639	0.2765	23.1	26.07
chr5.hap1	13200001	16200000	0.0491	0.2434	20.18	23.15
chr5.hap1	13500001	16500000	0.0463	0.2473	18.71	21.68
chr5.hap1	13800001	16800000	0.0482	0.248	19.45	22.42
chr5.hap1	14100001	17100000	0.0437	0.2324	18.78	21.75
chr5.hap1	14400001	17400000	0.0402	0.2048	19.65	22.62
chr5.hap1	14700001	17700000	0.0354	0.2067	17.14	20.11
chr5.hap1	15000001	18000000	0.0368	0.2108	17.48	20.45
chr5.hap1	15300001	18300000	0.0321	0.1925	16.7	19.67
chr5.hap1	15600001	18600000	0.0385	0.1962	19.62	22.59
chr5.hap1	15900001	18900000	0.0449	0.2138	20.98	23.95
chr5.hap1	16200001	19200000	0.0414	0.2096	19.77	22.74
chr5.hap1	16500001	19500000	0.0374	0.1858	20.13	23.1
chr5.hap1	16800001	19800000	0.0354	0.1692	20.94	23.91
chr5.hap1	17100001	20100000	0.0337	0.1684	20.02	22.99
chr5.hap1	17400001	20400000	0.0371	0.1681	22.05	25.02
chr5.hap1	17700001	20700000	0.0371	0.1575	23.53	26.5
chr5.hap1	18000001	21000000	0.031	0.1476	21.02	23.99
chr5.hap1	18300001	21300000	0.03	0.1413	21.26	24.23
chr5.hap1	18600001	21600000	0.0289	0.1338	21.58	24.55
chr5.hap1	18900001	21900000	0.0247	0.1362	18.13	21.1
chr5.hap1	19200001	22200000	0.0267	0.1439	18.54	21.51
chr5.hap1	19500001	22500000	0.0325	0.1559	20.88	23.85
chr5.hap1	19800001	22800000	0.0296	0.145	20.42	23.39
chr5.hap1	20100001	23100000	0.0273	0.1286	21.2	24.17
chr5.hap1	20400001	23400000	0.0239	0.1198	19.96	22.93
chr5.hap1	20700001	23700000	0.0239	0.1172	20.41	23.38
chr5.hap1	21000001	24000000	0.0223	0.1157	19.26	22.23
chr5.hap1	21300001	24300000	0.0201	0.1197	16.77	19.74
chr5.hap1	21600001	24600000	0.015	0.1094	13.74	16.71
chr5.hap1	21900001	24900000	0.0158	0.0983	16.07	19.04
chr5.hap1	22200001	25200000	0.0153	0.0925	16.53	19.5
chr5.hap1	22500001	25500000	0.0082	0.0785	10.39	13.36
chr5.hap1	22800001	25800000	0.0106	0.0898	11.81	14.78
chr5.hap1	23100001	26100000	0.0106	0.0912	11.64	14.61
chr5.hap1	23400001	26400000	0.0106	0.0877	12.1	15.07
chr5.hap1	23700001	26700000	0.0106	0.0837	12.68	15.65
chr5.hap1	24000001	27000000	0.0106	0.077	13.78	16.75
chr5.hap1	24300001	27300000	0.0106	0.0703	15.08	18.05
chr5.hap1	24600001	27600000	0.0089	0.0676	13.14	16.11
chr5.hap1	24900001	27900000	0.0059	0.0589	10.11	13.08
chr5.hap1	25200001	28200000	0.0063	0.0602	10.49	13.46
chr5.hap1	25500001	28500000	0.0087	0.0731	11.92	14.89
chr5.hap1	25800001	28800000	0.0048	0.0599	7.96	10.93
chr5.hap1	26100001	29100000	0.0048	0.0544	8.78	11.75
chr5.hap1	26400001	29400000	0.0048	0.0542	8.8	11.77
chr5.hap1	26700001	29700000	0.0068	0.0564	12.13	15.1
chr5.hap1	27000001	30000000	0.0068	0.0567	12.07	15.04
chr5.hap1	27300001	30300000	0.0085	0.0572	14.85	17.82
chr5.hap1	27600001	30600000	0.0085	0.0629	13.51	16.48
chr5.hap1	27900001	30900000	0.0085	0.0605	14.05	17.02
chr5.hap1	28200001	31184622	0.0067	0.0542	12.27	15.24
chr6.hap1	1	3000000	0.0144	0.0485	29.63	32.6
chr6.hap1	300001	3300000	0.0145	0.0513	28.27	31.24
chr6.hap1	600001	3600000	0.0178	0.0577	30.8	33.77
chr6.hap1	900001	3900000	0.0239	0.0691	34.64	37.61
chr6.hap1	1200001	4200000	0.0239	0.0718	33.33	36.3
chr6.hap1	1500001	4500000	0.0245	0.0766	32.04	35.01
chr6.hap1	1800001	4800000	0.0245	0.078	31.43	34.4
chr6.hap1	2100001	5100000	0.0301	0.092	32.71	35.68
chr6.hap1	2400001	5400000	0.0306	0.097	31.58	34.55
chr6.hap1	2700001	5700000	0.0303	0.1086	27.86	30.83
chr6.hap1	3000001	6000000	0.0347	0.1226	28.31	31.28
chr6.hap1	3300001	6300000	0.0328	0.1202	27.29	30.26
chr6.hap1	3600001	6600000	0.0295	0.1186	24.88	27.85
chr6.hap1	3900001	6900000	0.0233	0.1067	21.88	24.85
chr6.hap1	4200001	7200000	0.027	0.1173	23	25.97
chr6.hap1	4500001	7500000	0.0246	0.1204	20.4	23.37
chr6.hap1	4800001	7800000	0.0261	0.1234	21.16	24.13
chr6.hap1	5100001	8100000	0.0206	0.1261	16.29	19.26
chr6.hap1	5400001	8400000	0.0218	0.1262	17.31	20.28
chr6.hap1	5700001	8700000	0.0249	0.1168	21.28	24.25
chr6.hap1	6000001	9000000	0.0191	0.1058	18.05	21.02
chr6.hap1	6300001	9300000	0.0259	0.1199	21.6	24.57
chr6.hap1	6600001	9600000	0.034	0.132	25.71	28.68
chr6.hap1	6900001	9900000	0.034	0.1358	25	27.97
chr6.hap1	7200001	10200000	0.0303	0.1324	22.89	25.86
chr6.hap1	7500001	10500000	0.0384	0.1538	24.97	27.94
chr6.hap1	7800001	10800000	0.0369	0.154	23.94	26.91
chr6.hap1	8100001	11100000	0.0387	0.145	26.69	29.66
chr6.hap1	8400001	11400000	0.0379	0.1518	24.99	27.96
chr6.hap1	8700001	11700000	0.0387	0.1612	24.02	26.99
chr6.hap1	9000001	12000000	0.0378	0.1643	23	25.97
chr6.hap1	9300001	12300000	0.0306	0.1669	18.33	21.3
chr6.hap1	9600001	12600000	0.0226	0.1657	13.61	16.58
chr6.hap1	9900001	12900000	0.0242	0.1723	14.04	17.01
chr6.hap1	10200001	13200000	0.0242	0.1886	12.83	15.8
chr6.hap1	10500001	13500000	0.0195	0.182	10.73	13.7
chr6.hap1	10800001	13800000	0.0195	0.1941	10.06	13.03
chr6.hap1	11100001	14100000	0.0193	0.2082	9.25	12.22
chr6.hap1	11400001	14400000	0.0246	0.2185	11.26	14.23
chr6.hap1	11700001	14700000	0.019	0.2241	8.5	11.47
chr6.hap1	12000001	15000000	0.0158	0.2264	6.99	9.96
chr6.hap1	12300001	15300000	0.0181	0.2197	8.23	11.2
chr6.hap1	12600001	15600000	0.0181	0.2064	8.75	11.72
chr6.hap1	12900001	15900000	0.02	0.1968	10.19	13.16
chr6.hap1	13200001	16200000	0.0307	0.1868	16.44	19.41
chr6.hap1	13500001	16500000	0.0307	0.174	17.65	20.62
chr6.hap1	13800001	16800000	0.043	0.2018	21.33	24.3
chr6.hap1	14100001	17100000	0.047	0.2162	21.72	24.69
chr6.hap1	14400001	17400000	0.0436	0.2235	19.51	22.48
chr6.hap1	14700001	17700000	0.0476	0.2392	19.88	22.85
chr6.hap1	15000001	18000000	0.0476	0.2539	18.74	21.71
chr6.hap1	15300001	18300000	0.047	0.2616	17.96	20.93
chr6.hap1	15600001	18600000	0.0596	0.2854	20.89	23.86
chr6.hap1	15900001	18900000	0.059	0.318	18.55	21.52
chr6.hap1	16200001	19200000	0.0519	0.3166	16.4	19.37
chr6.hap1	16500001	19500000	0.0575	0.3278	17.54	20.51
chr6.hap1	16800001	19800000	0.0503	0.3113	16.16	19.13
chr6.hap1	17100001	20100000	0.0576	0.3026	19.05	22.02
chr6.hap1	17400001	20400000	0.0614	0.2934	20.93	23.9
chr6.hap1	17700001	20700000	0.0612	0.2777	22.04	25.01
chr6.hap1	18000001	21000000	0.0679	0.2807	24.19	27.16
chr6.hap1	18300001	21300000	0.0781	0.2844	27.45	30.42
chr6.hap1	18600001	21600000	0.0741	0.2805	26.43	29.4
chr6.hap1	18900001	21900000	0.0901	0.2722	33.09	36.06
chr6.hap1	19200001	22200000	0.093	0.2737	33.98	36.95
chr6.hap1	19500001	22500000	0.0899	0.267	33.68	36.65
chr6.hap1	19800001	22800000	0.0868	0.2514	34.53	37.5
chr6.hap1	20100001	23100000	0.082	0.2512	32.65	35.62
chr6.hap1	20400001	23400000	0.0773	0.2406	32.12	35.09
chr6.hap1	20700001	23666825	0.0745	0.2308	31.92	34.89
chr7.hap1	1	3000000	0.0291	0.1977	14.72	17.69
chr7.hap1	300001	3300000	0.0363	0.1979	18.34	21.31
chr7.hap1	600001	3600000	0.0399	0.2132	18.72	21.69
chr7.hap1	900001	3900000	0.0415	0.2209	18.81	21.78
chr7.hap1	1200001	4200000	0.0401	0.2291	17.49	20.46
chr7.hap1	1500001	4500000	0.0443	0.2289	19.35	22.32
chr7.hap1	1800001	4800000	0.0408	0.2207	18.48	21.45
chr7.hap1	2100001	5100000	0.0354	0.2125	16.66	19.63
chr7.hap1	2400001	5400000	0.036	0.2193	16.41	19.38
chr7.hap1	2700001	5700000	0.0309	0.2015	15.35	18.32
chr7.hap1	3000001	6000000	0.0254	0.1883	13.47	16.44
chr7.hap1	3300001	6300000	0.0216	0.1789	12.1	15.07
chr7.hap1	3600001	6600000	0.0153	0.168	9.09	12.06
chr7.hap1	3900001	6900000	0.0149	0.1737	8.56	11.53
chr7.hap1	4200001	7200000	0.0185	0.1711	10.81	13.78
chr7.hap1	4500001	7500000	0.0138	0.1812	7.62	10.59
chr7.hap1	4800001	7800000	0.0151	0.1868	8.07	11.04
chr7.hap1	5100001	8100000	0.0147	0.1971	7.43	10.4
chr7.hap1	5400001	8400000	0.0291	0.2335	12.48	15.45
chr7.hap1	5700001	8700000	0.0357	0.2793	12.78	15.75
chr7.hap1	6000001	9000000	0.0567	0.3025	18.74	21.71
chr7.hap1	6300001	9300000	0.062	0.2972	20.85	23.82
chr7.hap1	6600001	9600000	0.0692	0.2891	23.93	26.9
chr7.hap1	6900001	9900000	0.0756	0.3077	24.58	27.55
chr7.hap1	7200001	10200000	0.0737	0.3231	22.82	25.79
chr7.hap1	7500001	10500000	0.0801	0.3056	26.21	29.18
chr7.hap1	7800001	10800000	0.0896	0.3049	29.38	32.35
chr7.hap1	8100001	11100000	0.09	0.2961	30.39	33.36
chr7.hap1	8400001	11400000	0.0749	0.2477	30.26	33.23
chr7.hap1	8700001	11700000	0.0684	0.2027	33.73	36.7
chr7.hap1	9000001	12000000	0.0536	0.184	29.16	32.13
chr7.hap1	9300001	12300000	0.0483	0.1828	26.4	29.37
chr7.hap1	9600001	12600000	0.0458	0.183	25.05	28.02
chr7.hap1	9900001	12900000	0.0411	0.1539	26.69	29.66
chr7.hap1	10200001	13200000	0.0429	0.156	27.48	30.45
chr7.hap1	10500001	13500000	0.035	0.1665	21	23.97
chr7.hap1	10800001	13800000	0.0242	0.1544	15.67	18.64
chr7.hap1	11100001	14100000	0.024	0.1479	16.26	19.23
chr7.hap1	11400001	14400000	0.0257	0.1428	18	20.97
chr7.hap1	11700001	14700000	0.0257	0.1383	18.59	21.56
chr7.hap1	12000001	15000000	0.0196	0.1291	15.15	18.12
chr7.hap1	12300001	15300000	0.0162	0.1296	12.47	15.44
chr7.hap1	12600001	15600000	0.0131	0.1339	9.81	12.78
chr7.hap1	12900001	15900000	0.0102	0.1262	8.11	11.08
chr7.hap1	13200001	16200000	0.0105	0.1163	9	11.97
chr7.hap1	13500001	16500000	0.0122	0.0956	12.71	15.68
chr7.hap1	13800001	16800000	0.0144	0.0939	15.31	18.28
chr7.hap1	14100001	17100000	0.0182	0.0995	18.31	21.28
chr7.hap1	14400001	17400000	0.0196	0.1051	18.67	21.64
chr7.hap1	14700001	17700000	0.0196	0.114	17.23	20.2
chr7.hap1	15000001	18000000	0.0211	0.1128	18.72	21.69
chr7.hap1	15300001	18300000	0.0211	0.1121	18.84	21.81
chr7.hap1	15600001	18600000	0.0228	0.1031	22.1	25.07
chr7.hap1	15900001	18900000	0.0228	0.1034	22.04	25.01
chr7.hap1	16200001	19200000	0.019	0.0794	23.97	26.94
chr7.hap1	16500001	19500000	0.019	0.0815	23.31	26.28
chr7.hap1	16800001	19800000	0.0224	0.0885	25.35	28.32
chr7.hap1	17100001	20100000	0.0171	0.0789	21.68	24.65
chr7.hap1	17400001	20183440	0.0151	0.0783	17.95	20.92
chr8.hap1	1	3000000	0.0534	0.3504	15.24	18.21
chr8.hap1	300001	3300000	0.0459	0.3513	13.08	16.05
chr8.hap1	600001	3600000	0.0526	0.385	13.67	16.64
chr8.hap1	900001	3900000	0.0556	0.391	14.22	17.19
chr8.hap1	1200001	4200000	0.0558	0.3835	14.56	17.53
chr8.hap1	1500001	4500000	0.0602	0.398	15.12	18.09
chr8.hap1	1800001	4800000	0.0624	0.4025	15.5	18.47
chr8.hap1	2100001	5100000	0.0739	0.3946	18.73	21.7
chr8.hap1	2400001	5400000	0.0621	0.3639	17.07	20.04
chr8.hap1	2700001	5700000	0.0676	0.3471	19.48	22.45
chr8.hap1	3000001	6000000	0.0635	0.3205	19.83	22.8
chr8.hap1	3300001	6300000	0.0703	0.3173	22.16	25.13
chr8.hap1	3600001	6600000	0.0685	0.3015	22.71	25.68
chr8.hap1	3900001	6900000	0.0679	0.2904	23.39	26.36
chr8.hap1	4200001	7200000	0.0681	0.2935	23.19	26.16
chr8.hap1	4500001	7500000	0.0688	0.2814	24.44	27.41
chr8.hap1	4800001	7800000	0.0757	0.2759	27.42	30.39
chr8.hap1	5100001	8100000	0.0693	0.2721	25.46	28.43
chr8.hap1	5400001	8400000	0.0657	0.2803	23.43	26.4
chr8.hap1	5700001	8700000	0.0695	0.2999	23.16	26.13
chr8.hap1	6000001	9000000	0.0766	0.3189	24.01	26.98
chr8.hap1	6300001	9300000	0.0762	0.3068	24.83	27.8
chr8.hap1	6600001	9600000	0.0741	0.2876	25.75	28.72
chr8.hap1	6900001	9900000	0.0698	0.2927	23.84	26.81
chr8.hap1	7200001	10200000	0.0679	0.2788	24.35	27.32
chr8.hap1	7500001	10500000	0.0645	0.2713	23.79	26.76
chr8.hap1	7800001	10800000	0.0606	0.2584	23.44	26.41
chr8.hap1	8100001	11100000	0.053	0.252	21.01	23.98
chr8.hap1	8400001	11400000	0.0546	0.2354	23.18	26.15
chr8.hap1	8700001	11700000	0.0365	0.2087	17.48	20.45
chr8.hap1	9000001	12000000	0.0274	0.1904	14.41	17.38
chr8.hap1	9300001	12300000	0.0242	0.187	12.92	15.89
chr8.hap1	9600001	12600000	0.0235	0.1772	13.26	16.23
chr8.hap1	9900001	12900000	0.0239	0.1608	14.85	17.82
chr8.hap1	10200001	13200000	0.0224	0.1476	15.17	18.14
chr8.hap1	10500001	13500000	0.0207	0.1322	15.67	18.64
chr8.hap1	10800001	13800000	0.0162	0.1283	12.6	15.57
chr8.hap1	11100001	14100000	0.0169	0.1251	13.51	16.48
chr8.hap1	11400001	14400000	0.0205	0.1242	16.51	19.48
chr8.hap1	11700001	14700000	0.0205	0.1162	17.64	20.61
chr8.hap1	12000001	15000000	0.0208	0.1102	18.84	21.81
chr8.hap1	12300001	15300000	0.0205	0.1039	19.71	22.68
chr8.hap1	12600001	15600000	0.0169	0.1024	16.55	19.52
chr8.hap1	12900001	15900000	0.0148	0.0973	15.26	18.23
chr8.hap1	13200001	16200000	0.0172	0.1075	16.02	18.99
chr8.hap1	13500001	16500000	0.0172	0.1043	16.51	19.48
chr8.hap1	13800001	16800000	0.0168	0.0974	17.23	20.2
chr8.hap1	14100001	17100000	0.0144	0.085	16.93	19.9
chr8.hap1	14400001	17400000	0.0092	0.0781	11.74	14.71
chr8.hap1	14700001	17700000	0.0092	0.0754	12.17	15.14
chr8.hap1	15000001	18000000	0.0089	0.0685	13.07	16.04
chr8.hap1	15300001	18300000	0.0073	0.0662	10.95	13.92
chr8.hap1	15600001	18600000	0.0073	0.0646	11.22	14.19
chr8.hap1	15900001	18900000	0.0169	0.0752	22.47	25.44
chr8.hap1	16200001	19200000	0.016	0.0671	23.91	26.88
chr8.hap1	16500001	19500000	0.016	0.072	22.28	25.25
chr8.hap1	16800001	19800000	0.0138	0.0677	20.46	23.43
chr8.hap1	17100001	20100000	0.0138	0.0745	18.58	21.55
chr8.hap1	17400001	20400000	0.0138	0.0793	17.45	20.42
chr8.hap1	17700001	20700000	0.016	0.0799	19.99	22.96
chr8.hap1	18000001	21000000	0.0195	0.0862	22.58	25.55
chr8.hap1	18300001	21300000	0.0183	0.0774	23.7	26.67
chr8.hap1	18600001	21600000	0.0183	0.0715	25.63	28.6
chr8.hap1	18900001	21900000	0.0087	0.0665	13.07	16.04
chr8.hap1	19200001	22200000	0.0072	0.058	12.36	15.33
chr8.hap1	19500001	22500000	0.0072	0.0588	12.2	15.17
chr8.hap1	19800001	22800000	0.0072	0.0571	12.56	15.53
chr8.hap1	20100001	23100000	0.0072	0.0507	14.13	17.1
chr8.hap1	20400001	23400000	0.0072	0.0523	13.7	16.67
chr8.hap1	20700001	23420654	0.0056	0.0532	9.49	12.46

## Sheet: 9
Table S9 The LTR Assembly Index (LAI) value of Prunus mume 'LE_hap2' genome
Chr	From	To	Intact	Total	raw_LAI	LAI
whole_genome	1	228351093	0.0353	0.1783	19.81	22.68
chr1.hap2	1	3000000	0.0314	0.1256	24.97	27.84
chr1.hap2	300001	3300000	0.0258	0.1212	21.33	24.2
chr1.hap2	600001	3600000	0.0258	0.1176	21.99	24.86
chr1.hap2	900001	3900000	0.0273	0.1231	22.2	25.07
chr1.hap2	1200001	4200000	0.023	0.1114	20.6	23.47
chr1.hap2	1500001	4500000	0.0196	0.1077	18.24	21.11
chr1.hap2	1800001	4800000	0.0165	0.1019	16.18	19.05
chr1.hap2	2100001	5100000	0.0182	0.105	17.32	20.19
chr1.hap2	2400001	5400000	0.0129	0.0892	14.51	17.38
chr1.hap2	2700001	5700000	0.01	0.0813	12.34	15.21
chr1.hap2	3000001	6000000	0.0081	0.0863	9.34	12.21
chr1.hap2	3300001	6300000	0.0116	0.0905	12.85	15.72
chr1.hap2	3600001	6600000	0.0116	0.0977	11.91	14.78
chr1.hap2	3900001	6900000	0.0085	0.0963	8.85	11.72
chr1.hap2	4200001	7200000	0.0102	0.101	10.08	12.95
chr1.hap2	4500001	7500000	0.0103	0.1018	10.08	12.95
chr1.hap2	4800001	7800000	0.0139	0.1079	12.87	15.74
chr1.hap2	5100001	8100000	0.0167	0.1197	13.98	16.85
chr1.hap2	5400001	8400000	0.0192	0.1325	14.48	17.35
chr1.hap2	5700001	8700000	0.0227	0.1433	15.81	18.68
chr1.hap2	6000001	9000000	0.0242	0.1447	16.7	19.57
chr1.hap2	6300001	9300000	0.0206	0.1506	13.66	16.53
chr1.hap2	6600001	9600000	0.0222	0.1564	14.23	17.1
chr1.hap2	6900001	9900000	0.0222	0.1803	12.34	15.21
chr1.hap2	7200001	10200000	0.0258	0.1936	13.32	16.19
chr1.hap2	7500001	10500000	0.0277	0.2075	13.33	16.2
chr1.hap2	7800001	10800000	0.0256	0.2128	12.03	14.9
chr1.hap2	8100001	11100000	0.0285	0.2157	13.22	16.09
chr1.hap2	8400001	11400000	0.032	0.2169	14.73	17.6
chr1.hap2	8700001	11700000	0.0303	0.2252	13.45	16.32
chr1.hap2	9000001	12000000	0.0369	0.2342	15.75	18.62
chr1.hap2	9300001	12300000	0.0369	0.2464	14.97	17.84
chr1.hap2	9600001	12600000	0.0401	0.2608	15.38	18.25
chr1.hap2	9900001	12900000	0.0479	0.2566	18.67	21.54
chr1.hap2	10200001	13200000	0.0427	0.2629	16.24	19.11
chr1.hap2	10500001	13500000	0.0542	0.2873	18.85	21.72
chr1.hap2	10800001	13800000	0.0579	0.2915	19.86	22.73
chr1.hap2	11100001	14100000	0.0623	0.3029	20.55	23.42
chr1.hap2	11400001	14400000	0.0546	0.3017	18.09	20.96
chr1.hap2	11700001	14700000	0.0608	0.3129	19.44	22.31
chr1.hap2	12000001	15000000	0.0542	0.329	16.47	19.34
chr1.hap2	12300001	15300000	0.0558	0.3229	17.3	20.17
chr1.hap2	12600001	15600000	0.0575	0.3015	19.08	21.95
chr1.hap2	12900001	15900000	0.057	0.2952	19.3	22.17
chr1.hap2	13200001	16200000	0.0606	0.2826	21.45	24.32
chr1.hap2	13500001	16500000	0.0516	0.2676	19.29	22.16
chr1.hap2	13800001	16800000	0.0463	0.2682	17.27	20.14
chr1.hap2	14100001	17100000	0.0345	0.2622	13.17	16.04
chr1.hap2	14400001	17400000	0.0351	0.2685	13.07	15.94
chr1.hap2	14700001	17700000	0.0306	0.2611	11.73	14.6
chr1.hap2	15000001	18000000	0.0344	0.244	14.08	16.95
chr1.hap2	15300001	18300000	0.0327	0.2436	13.42	16.29
chr1.hap2	15600001	18600000	0.0341	0.2577	13.22	16.09
chr1.hap2	15900001	18900000	0.0268	0.2486	10.79	13.66
chr1.hap2	16200001	19200000	0.0269	0.2553	10.54	13.41
chr1.hap2	16500001	19500000	0.0265	0.2434	10.89	13.76
chr1.hap2	16800001	19800000	0.033	0.2427	13.6	16.47
chr1.hap2	17100001	20100000	0.0346	0.2365	14.65	17.52
chr1.hap2	17400001	20400000	0.0495	0.2578	19.2	22.07
chr1.hap2	17700001	20700000	0.0482	0.2364	20.38	23.25
chr1.hap2	18000001	21000000	0.043	0.2251	19.1	21.97
chr1.hap2	18300001	21300000	0.0456	0.2161	21.11	23.98
chr1.hap2	18600001	21600000	0.0385	0.2014	19.14	22.01
chr1.hap2	18900001	21900000	0.0416	0.1988	20.94	23.81
chr1.hap2	19200001	22200000	0.0394	0.1835	21.46	24.33
chr1.hap2	19500001	22500000	0.0339	0.1633	20.74	23.61
chr1.hap2	19800001	22800000	0.0274	0.1383	19.78	22.65
chr1.hap2	20100001	23100000	0.0257	0.1222	21.03	23.9
chr1.hap2	20400001	23400000	0.0103	0.0806	12.79	15.66
chr1.hap2	20700001	23700000	0.0098	0.0747	13.12	15.99
chr1.hap2	21000001	24000000	0.0133	0.0793	16.8	19.67
chr1.hap2	21300001	24300000	0.012	0.0768	15.65	18.52
chr1.hap2	21600001	24600000	0.0139	0.081	17.22	20.09
chr1.hap2	21900001	24900000	0.0126	0.0791	15.86	18.73
chr1.hap2	22200001	25200000	0.0126	0.0834	15.12	17.99
chr1.hap2	22500001	25500000	0.0146	0.0865	16.88	19.75
chr1.hap2	22800001	25800000	0.0146	0.0966	15.12	17.99
chr1.hap2	23100001	26100000	0.0161	0.0968	16.63	19.5
chr1.hap2	23400001	26400000	0.0176	0.101	17.38	20.25
chr1.hap2	23700001	26700000	0.0257	0.1156	22.24	25.11
chr1.hap2	24000001	27000000	0.025	0.1076	23.22	26.09
chr1.hap2	24300001	27300000	0.0237	0.0989	23.95	26.82
chr1.hap2	24600001	27600000	0.0209	0.0887	23.56	26.43
chr1.hap2	24900001	27900000	0.0192	0.0866	22.18	25.05
chr1.hap2	25200001	28200000	0.0177	0.0799	22.12	24.99
chr1.hap2	25500001	28500000	0.0172	0.0773	22.19	25.06
chr1.hap2	25800001	28800000	0.0188	0.0721	26.09	28.96
chr1.hap2	26100001	29100000	0.0173	0.0737	23.49	26.36
chr1.hap2	26400001	29400000	0.0168	0.0706	23.77	26.64
chr1.hap2	26700001	29700000	0.0101	0.0751	13.43	16.3
chr1.hap2	27000001	29718581	0.008	0.0753	9.67	12.54
chr2.hap2	1	3000000	0.0267	0.1049	25.42	28.29
chr2.hap2	300001	3300000	0.0263	0.1023	25.69	28.56
chr2.hap2	600001	3600000	0.0282	0.109	25.9	28.77
chr2.hap2	900001	3900000	0.0298	0.1093	27.3	30.17
chr2.hap2	1200001	4200000	0.0349	0.1283	27.22	30.09
chr2.hap2	1500001	4500000	0.0349	0.1273	27.43	30.3
chr2.hap2	1800001	4800000	0.0292	0.1189	24.55	27.42
chr2.hap2	2100001	5100000	0.0226	0.1078	20.98	23.85
chr2.hap2	2400001	5400000	0.0223	0.1107	20.18	23.05
chr2.hap2	2700001	5700000	0.0208	0.1073	19.34	22.21
chr2.hap2	3000001	6000000	0.0208	0.1142	18.18	21.05
chr2.hap2	3300001	6300000	0.0174	0.1106	15.7	18.57
chr2.hap2	3600001	6600000	0.0154	0.105	14.68	17.55
chr2.hap2	3900001	6900000	0.0138	0.1029	13.41	16.28
chr2.hap2	4200001	7200000	0.0106	0.0879	12.08	14.95
chr2.hap2	4500001	7500000	0.0106	0.0867	12.26	15.13
chr2.hap2	4800001	7800000	0.015	0.0902	16.64	19.51
chr2.hap2	5100001	8100000	0.0115	0.087	13.21	16.08
chr2.hap2	5400001	8400000	0.0151	0.0951	15.88	18.75
chr2.hap2	5700001	8700000	0.0197	0.114	17.26	20.13
chr2.hap2	6000001	9000000	0.0255	0.1109	23.02	25.89
chr2.hap2	6300001	9300000	0.0291	0.1152	25.31	28.18
chr2.hap2	6600001	9600000	0.0291	0.1106	26.35	29.22
chr2.hap2	6900001	9900000	0.0291	0.1118	26.06	28.93
chr2.hap2	7200001	10200000	0.0302	0.111	27.17	30.04
chr2.hap2	7500001	10500000	0.0302	0.1066	28.29	31.16
chr2.hap2	7800001	10800000	0.0253	0.1042	24.25	27.12
chr2.hap2	8100001	11100000	0.0253	0.1041	24.28	27.15
chr2.hap2	8400001	11400000	0.02	0.0856	23.35	26.22
chr2.hap2	8700001	11700000	0.0155	0.0678	22.87	25.74
chr2.hap2	9000001	12000000	0.0097	0.0543	17.76	20.63
chr2.hap2	9300001	12300000	0.006	0.0499	12.08	14.95
chr2.hap2	9600001	12600000	0.006	0.0554	10.88	13.75
chr2.hap2	9900001	12900000	0.0101	0.0671	15.11	17.98
chr2.hap2	10200001	13200000	0.0092	0.0683	13.51	16.38
chr2.hap2	10500001	13500000	0.0101	0.0722	13.94	16.81
chr2.hap2	10800001	13800000	0.0086	0.064	13.41	16.28
chr2.hap2	11100001	14100000	0.0103	0.0684	15.11	17.98
chr2.hap2	11400001	14400000	0.0186	0.0775	24	26.87
chr2.hap2	11700001	14700000	0.017	0.0757	22.43	25.3
chr2.hap2	12000001	15000000	0.017	0.0803	21.14	24.01
chr2.hap2	12300001	15300000	0.0179	0.0833	21.54	24.41
chr2.hap2	12600001	15600000	0.0216	0.0928	23.31	26.18
chr2.hap2	12900001	15900000	0.0204	0.0845	24.2	27.07
chr2.hap2	13200001	16200000	0.0184	0.08	23.04	25.91
chr2.hap2	13500001	16500000	0.0194	0.0789	24.66	27.53
chr2.hap2	13800001	16800000	0.0212	0.087	24.32	27.19
chr2.hap2	14100001	17100000	0.0212	0.0935	22.71	25.58
chr2.hap2	14400001	17400000	0.013	0.0909	14.29	17.16
chr2.hap2	14700001	17700000	0.0138	0.1017	13.55	16.42
chr2.hap2	15000001	18000000	0.0153	0.1031	14.88	17.75
chr2.hap2	15300001	18300000	0.0159	0.1003	15.89	18.76
chr2.hap2	15600001	18600000	0.0223	0.1016	21.93	24.8
chr2.hap2	15900001	18900000	0.021	0.1044	20.1	22.97
chr2.hap2	16200001	19200000	0.0242	0.1103	21.97	24.84
chr2.hap2	16500001	19500000	0.0282	0.1141	24.73	27.6
chr2.hap2	16800001	19800000	0.0265	0.1082	24.49	27.36
chr2.hap2	17100001	20100000	0.0247	0.1097	22.48	25.35
chr2.hap2	17400001	20400000	0.0247	0.1186	20.79	23.66
chr2.hap2	17700001	20700000	0.0239	0.1133	21.08	23.95
chr2.hap2	18000001	21000000	0.0359	0.1318	27.21	30.08
chr2.hap2	18300001	21300000	0.0381	0.143	26.62	29.49
chr2.hap2	18600001	21600000	0.0329	0.1472	22.35	25.22
chr2.hap2	18900001	21900000	0.033	0.145	22.77	25.64
chr2.hap2	19200001	22200000	0.0327	0.1505	21.69	24.56
chr2.hap2	19500001	22500000	0.0313	0.1537	20.34	23.21
chr2.hap2	19800001	22800000	0.0313	0.1723	18.15	21.02
chr2.hap2	20100001	23100000	0.0313	0.1762	17.74	20.61
chr2.hap2	20400001	23400000	0.0402	0.1908	21.05	23.92
chr2.hap2	20700001	23700000	0.0416	0.1905	21.86	24.73
chr2.hap2	21000001	24000000	0.0317	0.1894	16.71	19.58
chr2.hap2	21300001	24300000	0.0355	0.1956	18.17	21.04
chr2.hap2	21600001	24600000	0.0345	0.1984	17.38	20.25
chr2.hap2	21900001	24900000	0.0327	0.2183	15	17.87
chr2.hap2	22200001	25200000	0.0383	0.2346	16.32	19.19
chr2.hap2	22500001	25500000	0.0362	0.2576	14.06	16.93
chr2.hap2	22800001	25800000	0.0406	0.2456	16.55	19.42
chr2.hap2	23100001	26100000	0.0406	0.2309	17.6	20.47
chr2.hap2	23400001	26400000	0.0354	0.2239	15.8	18.67
chr2.hap2	23700001	26700000	0.0374	0.2534	14.77	17.64
chr2.hap2	24000001	27000000	0.0358	0.2769	12.92	15.79
chr2.hap2	24300001	27300000	0.0325	0.2876	11.31	14.18
chr2.hap2	24600001	27600000	0.0313	0.29	10.81	13.68
chr2.hap2	24900001	27900000	0.0395	0.3033	13.04	15.91
chr2.hap2	25200001	28200000	0.0367	0.3085	11.89	14.76
chr2.hap2	25500001	28500000	0.0356	0.3044	11.69	14.56
chr2.hap2	25800001	28800000	0.0345	0.3207	10.75	13.62
chr2.hap2	26100001	29100000	0.0363	0.3294	11.02	13.89
chr2.hap2	26400001	29400000	0.0341	0.3204	10.65	13.52
chr2.hap2	26700001	29700000	0.0321	0.309	10.38	13.25
chr2.hap2	27000001	30000000	0.0398	0.2994	13.28	16.15
chr2.hap2	27300001	30300000	0.0425	0.294	14.47	17.34
chr2.hap2	27600001	30600000	0.0426	0.298	14.3	17.17
chr2.hap2	27900001	30900000	0.038	0.2836	13.38	16.25
chr2.hap2	28200001	31200000	0.0324	0.2688	12.05	14.92
chr2.hap2	28500001	31500000	0.0311	0.2568	12.12	14.99
chr2.hap2	28800001	31800000	0.0329	0.2583	12.75	15.62
chr2.hap2	29100001	32100000	0.0344	0.2645	13.01	15.88
chr2.hap2	29400001	32400000	0.0416	0.2843	14.62	17.49
chr2.hap2	29700001	32700000	0.0469	0.2895	16.22	19.09
chr2.hap2	30000001	33000000	0.042	0.2763	15.2	18.07
chr2.hap2	30300001	33300000	0.0446	0.2752	16.22	19.09
chr2.hap2	30600001	33600000	0.047	0.2582	18.18	21.05
chr2.hap2	30900001	33900000	0.047	0.2586	18.16	21.03
chr2.hap2	31200001	34200000	0.0513	0.2537	20.21	23.08
chr2.hap2	31500001	34500000	0.0561	0.2462	22.79	25.66
chr2.hap2	31800001	34800000	0.0555	0.2286	24.28	27.15
chr2.hap2	32100001	35100000	0.0527	0.2193	24.03	26.9
chr2.hap2	32400001	35400000	0.0455	0.1981	22.99	25.86
chr2.hap2	32700001	35700000	0.0449	0.1834	24.48	27.35
chr2.hap2	33000001	36000000	0.0402	0.1628	24.69	27.56
chr2.hap2	33300001	36300000	0.0309	0.14	22.1	24.97
chr2.hap2	33600001	36600000	0.0326	0.1471	22.15	25.02
chr2.hap2	33900001	36900000	0.0324	0.1358	23.85	26.72
chr2.hap2	34200001	37200000	0.0295	0.1495	19.76	22.63
chr2.hap2	34500001	37500000	0.0279	0.1564	17.82	20.69
chr2.hap2	34800001	37800000	0.0233	0.1538	15.17	18.04
chr2.hap2	35100001	38100000	0.0278	0.1551	17.95	20.82
chr2.hap2	35400001	38400000	0.0328	0.1646	19.93	22.8
chr2.hap2	35700001	38700000	0.0308	0.1677	18.34	21.21
chr2.hap2	36000001	39000000	0.0356	0.1835	19.41	22.28
chr2.hap2	36300001	39300000	0.0366	0.2033	18	20.87
chr2.hap2	36600001	39600000	0.0419	0.2141	19.59	22.46
chr2.hap2	36900001	39900000	0.0401	0.2166	18.52	21.39
chr2.hap2	37200001	40200000	0.0387	0.1943	19.89	22.76
chr2.hap2	37500001	40500000	0.0375	0.1882	19.92	22.79
chr2.hap2	37800001	40800000	0.0391	0.1933	20.24	23.11
chr2.hap2	38100001	41100000	0.0356	0.1873	18.98	21.85
chr2.hap2	38400001	41400000	0.0292	0.1796	16.25	19.12
chr2.hap2	38700001	41700000	0.0266	0.1654	16.05	18.92
chr2.hap2	39000001	42000000	0.0235	0.1529	15.35	18.22
chr2.hap2	39300001	42300000	0.0291	0.1501	19.4	22.27
chr2.hap2	39600001	42600000	0.0231	0.151	15.29	18.16
chr2.hap2	39900001	42900000	0.0261	0.1506	17.34	20.21
chr2.hap2	40200001	43200000	0.0281	0.1479	19.01	21.88
chr2.hap2	40500001	43500000	0.0317	0.1544	20.56	23.43
chr2.hap2	40800001	43800000	0.0355	0.1531	23.17	26.04
chr2.hap2	41100001	44100000	0.0398	0.1645	24.21	27.08
chr2.hap2	41400001	44400000	0.0458	0.1708	26.83	29.7
chr2.hap2	41700001	44700000	0.0613	0.1965	31.18	34.05
chr2.hap2	42000001	45000000	0.0667	0.2014	33.1	35.97
chr2.hap2	42300001	45300000	0.0645	0.1892	34.11	36.98
chr2.hap2	42600001	45600000	0.0586	0.1619	36.18	39.05
chr2.hap2	42900001	45900000	0.0556	0.156	35.63	38.5
chr2.hap2	43200001	46200000	0.0565	0.1608	35.13	38
chr2.hap2	43500001	46500000	0.0508	0.1473	34.52	37.39
chr2.hap2	43800001	46604138	0.0574	0.1531	35.07	37.94
chr3.hap2	1	3000000	0.0134	0.0656	20.4	23.27
chr3.hap2	300001	3300000	0.0187	0.0791	23.6	26.47
chr3.hap2	600001	3600000	0.0309	0.1029	30.06	32.93
chr3.hap2	900001	3900000	0.0309	0.1136	27.23	30.1
chr3.hap2	1200001	4200000	0.0295	0.1086	27.18	30.05
chr3.hap2	1500001	4500000	0.0294	0.1139	25.78	28.65
chr3.hap2	1800001	4800000	0.0299	0.1153	25.92	28.79
chr3.hap2	2100001	5100000	0.0299	0.1119	26.71	29.58
chr3.hap2	2400001	5400000	0.0317	0.1133	27.96	30.83
chr3.hap2	2700001	5700000	0.0277	0.1069	25.93	28.8
chr3.hap2	3000001	6000000	0.0305	0.1287	23.71	26.58
chr3.hap2	3300001	6300000	0.0285	0.1352	21.06	23.93
chr3.hap2	3600001	6600000	0.0146	0.1171	12.47	15.34
chr3.hap2	3900001	6900000	0.0162	0.1123	14.4	17.27
chr3.hap2	4200001	7200000	0.0162	0.118	13.7	16.57
chr3.hap2	4500001	7500000	0.0182	0.1247	14.61	17.48
chr3.hap2	4800001	7800000	0.0146	0.1226	11.91	14.78
chr3.hap2	5100001	8100000	0.0238	0.1341	17.72	20.59
chr3.hap2	5400001	8400000	0.022	0.1323	16.63	19.5
chr3.hap2	5700001	8700000	0.0278	0.1509	18.41	21.28
chr3.hap2	6000001	9000000	0.0251	0.1533	16.34	19.21
chr3.hap2	6300001	9300000	0.0218	0.1383	15.77	18.64
chr3.hap2	6600001	9600000	0.0218	0.1302	16.75	19.62
chr3.hap2	6900001	9900000	0.0222	0.1432	15.49	18.36
chr3.hap2	7200001	10200000	0.0252	0.1554	16.23	19.1
chr3.hap2	7500001	10500000	0.0264	0.1495	17.69	20.56
chr3.hap2	7800001	10800000	0.0278	0.1466	18.95	21.82
chr3.hap2	8100001	11100000	0.0205	0.1448	14.19	17.06
chr3.hap2	8400001	11400000	0.0229	0.1579	14.53	17.4
chr3.hap2	8700001	11700000	0.0172	0.1419	12.09	14.96
chr3.hap2	9000001	12000000	0.0188	0.1319	14.22	17.09
chr3.hap2	9300001	12300000	0.0202	0.1371	14.75	17.62
chr3.hap2	9600001	12600000	0.0305	0.1629	18.75	21.62
chr3.hap2	9900001	12900000	0.034	0.1528	22.23	25.1
chr3.hap2	10200001	13200000	0.0325	0.1363	23.87	26.74
chr3.hap2	10500001	13500000	0.0278	0.1281	21.69	24.56
chr3.hap2	10800001	13800000	0.0333	0.1394	23.85	26.72
chr3.hap2	11100001	14100000	0.0431	0.16	26.92	29.79
chr3.hap2	11400001	14400000	0.0442	0.1566	28.24	31.11
chr3.hap2	11700001	14700000	0.0547	0.1985	27.55	30.42
chr3.hap2	12000001	15000000	0.0513	0.2018	25.44	28.31
chr3.hap2	12300001	15300000	0.0499	0.1978	25.21	28.08
chr3.hap2	12600001	15600000	0.0404	0.182	22.17	25.04
chr3.hap2	12900001	15900000	0.0366	0.1789	20.47	23.34
chr3.hap2	13200001	16200000	0.0364	0.1879	19.4	22.27
chr3.hap2	13500001	16500000	0.042	0.2	20.98	23.85
chr3.hap2	13800001	16800000	0.0374	0.2059	18.18	21.05
chr3.hap2	14100001	17100000	0.0321	0.2038	15.76	18.63
chr3.hap2	14400001	17400000	0.0354	0.2043	17.32	20.19
chr3.hap2	14700001	17700000	0.0352	0.1862	18.88	21.75
chr3.hap2	15000001	18000000	0.0531	0.1979	26.81	29.68
chr3.hap2	15300001	18300000	0.0662	0.2305	28.73	31.6
chr3.hap2	15600001	18600000	0.0775	0.2463	31.46	34.33
chr3.hap2	15900001	18900000	0.0794	0.2658	29.86	32.73
chr3.hap2	16200001	19200000	0.0874	0.292	29.94	32.81
chr3.hap2	16500001	19500000	0.0845	0.2901	29.12	31.99
chr3.hap2	16800001	19800000	0.0881	0.2949	29.88	32.75
chr3.hap2	17100001	20100000	0.0911	0.2926	31.13	34
chr3.hap2	17400001	20400000	0.0893	0.3098	28.82	31.69
chr3.hap2	17700001	20700000	0.0821	0.3075	26.69	29.56
chr3.hap2	18000001	21000000	0.0711	0.3021	23.53	26.4
chr3.hap2	18300001	21300000	0.0634	0.3021	21	23.87
chr3.hap2	18600001	21600000	0.0551	0.3105	17.75	20.62
chr3.hap2	18900001	21900000	0.0594	0.3153	18.84	21.71
chr3.hap2	19200001	22200000	0.0535	0.2996	17.86	20.73
chr3.hap2	19500001	22500000	0.0597	0.3129	19.06	21.93
chr3.hap2	19800001	22800000	0.0664	0.3211	20.69	23.56
chr3.hap2	20100001	23100000	0.0664	0.3094	21.45	24.32
chr3.hap2	20400001	23400000	0.0614	0.2769	22.18	25.05
chr3.hap2	20700001	23700000	0.0619	0.2761	22.43	25.3
chr3.hap2	21000001	24000000	0.0587	0.2837	20.69	23.56
chr3.hap2	21300001	24300000	0.067	0.2898	23.11	25.98
chr3.hap2	21600001	24600000	0.0717	0.3015	23.77	26.64
chr3.hap2	21900001	24900000	0.0689	0.3147	21.88	24.75
chr3.hap2	22200001	25200000	0.0726	0.3206	22.64	25.51
chr3.hap2	22500001	25500000	0.0778	0.3302	23.55	26.42
chr3.hap2	22800001	25800000	0.075	0.3278	22.89	25.76
chr3.hap2	23100001	26100000	0.0676	0.3426	19.73	22.6
chr3.hap2	23400001	26400000	0.0676	0.3601	18.77	21.64
chr3.hap2	23700001	26700000	0.0792	0.3768	21.01	23.88
chr3.hap2	24000001	27000000	0.0884	0.3857	22.92	25.79
chr3.hap2	24300001	27300000	0.076	0.3684	20.63	23.5
chr3.hap2	24600001	27600000	0.084	0.365	23.02	25.89
chr3.hap2	24900001	27625885	0.0869	0.3517	22.45	25.32
chr4.hap2	1	3000000	0.0374	0.1465	25.54	28.41
chr4.hap2	300001	3300000	0.0321	0.1469	21.88	24.75
chr4.hap2	600001	3600000	0.0342	0.144	23.79	26.66
chr4.hap2	900001	3900000	0.0307	0.1337	22.99	25.86
chr4.hap2	1200001	4200000	0.03	0.127	23.61	26.48
chr4.hap2	1500001	4500000	0.0319	0.1518	21.03	23.9
chr4.hap2	1800001	4800000	0.0373	0.1785	20.9	23.77
chr4.hap2	2100001	5100000	0.0408	0.1767	23.07	25.94
chr4.hap2	2400001	5400000	0.0439	0.1621	27.06	29.93
chr4.hap2	2700001	5700000	0.0459	0.1663	27.59	30.46
chr4.hap2	3000001	6000000	0.0445	0.1599	27.81	30.68
chr4.hap2	3300001	6300000	0.0497	0.1737	28.61	31.48
chr4.hap2	3600001	6600000	0.0473	0.179	26.4	29.27
chr4.hap2	3900001	6900000	0.0514	0.1791	28.69	31.56
chr4.hap2	4200001	7200000	0.0574	0.2041	28.11	30.98
chr4.hap2	4500001	7500000	0.0503	0.1749	28.76	31.63
chr4.hap2	4800001	7800000	0.0488	0.1582	30.84	33.71
chr4.hap2	5100001	8100000	0.0488	0.1703	28.64	31.51
chr4.hap2	5400001	8400000	0.045	0.1717	26.23	29.1
chr4.hap2	5700001	8700000	0.0524	0.1955	26.78	29.65
chr4.hap2	6000001	9000000	0.0495	0.2026	24.43	27.3
chr4.hap2	6300001	9300000	0.0443	0.2026	21.85	24.72
chr4.hap2	6600001	9600000	0.0467	0.2212	21.09	23.96
chr4.hap2	6900001	9900000	0.0425	0.2214	19.21	22.08
chr4.hap2	7200001	10200000	0.0387	0.2143	18.05	20.92
chr4.hap2	7500001	10500000	0.044	0.2364	18.6	21.47
chr4.hap2	7800001	10800000	0.046	0.2477	18.57	21.44
chr4.hap2	8100001	11100000	0.0462	0.2444	18.89	21.76
chr4.hap2	8400001	11400000	0.0532	0.2629	20.22	23.09
chr4.hap2	8700001	11700000	0.0547	0.2838	19.29	22.16
chr4.hap2	9000001	12000000	0.0577	0.3242	17.79	20.66
chr4.hap2	9300001	12300000	0.0735	0.3382	21.72	24.59
chr4.hap2	9600001	12600000	0.0733	0.3189	22.98	25.85
chr4.hap2	9900001	12900000	0.0776	0.323	24.04	26.91
chr4.hap2	10200001	13200000	0.0773	0.3269	23.64	26.51
chr4.hap2	10500001	13500000	0.072	0.3507	20.53	23.4
chr4.hap2	10800001	13800000	0.0739	0.3583	20.62	23.49
chr4.hap2	11100001	14100000	0.0766	0.3786	20.25	23.12
chr4.hap2	11400001	14400000	0.0764	0.3843	19.88	22.75
chr4.hap2	11700001	14700000	0.0725	0.363	19.97	22.84
chr4.hap2	12000001	15000000	0.0696	0.3242	21.48	24.35
chr4.hap2	12300001	15300000	0.0571	0.315	18.13	21
chr4.hap2	12600001	15600000	0.0535	0.3374	15.86	18.73
chr4.hap2	12900001	15900000	0.0477	0.3351	14.24	17.11
chr4.hap2	13200001	16200000	0.0477	0.3257	14.64	17.51
chr4.hap2	13500001	16500000	0.0513	0.2937	17.45	20.32
chr4.hap2	13800001	16800000	0.0425	0.2822	15.06	17.93
chr4.hap2	14100001	17100000	0.0498	0.2786	17.87	20.74
chr4.hap2	14400001	17400000	0.0403	0.2498	16.13	19
chr4.hap2	14700001	17700000	0.0402	0.234	17.19	20.06
chr4.hap2	15000001	18000000	0.0368	0.2213	16.64	19.51
chr4.hap2	15300001	18300000	0.0354	0.2031	17.42	20.29
chr4.hap2	15600001	18600000	0.0441	0.1935	22.81	25.68
chr4.hap2	15900001	18900000	0.043	0.1898	22.67	25.54
chr4.hap2	16200001	19200000	0.0461	0.1927	23.92	26.79
chr4.hap2	16500001	19500000	0.0442	0.1837	24.07	26.94
chr4.hap2	16800001	19800000	0.0495	0.1772	27.96	30.83
chr4.hap2	17100001	20100000	0.042	0.157	26.72	29.59
chr4.hap2	17400001	20400000	0.0434	0.1542	28.14	31.01
chr4.hap2	17700001	20700000	0.0436	0.1522	28.63	31.5
chr4.hap2	18000001	21000000	0.0436	0.1488	29.28	32.15
chr4.hap2	18300001	21300000	0.0431	0.1428	30.17	33.04
chr4.hap2	18600001	21600000	0.0343	0.1362	25.19	28.06
chr4.hap2	18900001	21900000	0.0304	0.1456	20.89	23.76
chr4.hap2	19200001	22200000	0.0261	0.1445	18.05	20.92
chr4.hap2	19500001	22500000	0.0244	0.1411	17.27	20.14
chr4.hap2	19800001	22800000	0.0263	0.1412	18.61	21.48
chr4.hap2	20100001	23100000	0.0201	0.1421	14.16	17.03
chr4.hap2	20400001	23400000	0.0228	0.1488	15.31	18.18
chr4.hap2	20700001	23700000	0.0191	0.1445	13.21	16.08
chr4.hap2	21000001	24000000	0.0191	0.1452	13.15	16.02
chr4.hap2	21300001	24300000	0.0224	0.1539	14.56	17.43
chr4.hap2	21600001	24600000	0.0306	0.1657	18.47	21.34
chr4.hap2	21900001	24900000	0.0373	0.1522	24.51	27.38
chr4.hap2	22200001	25200000	0.0352	0.139	25.34	28.21
chr4.hap2	22500001	25500000	0.0352	0.134	26.28	29.15
chr4.hap2	22800001	25800000	0.0282	0.1166	24.22	27.09
chr4.hap2	23100001	26100000	0.0301	0.105	28.63	31.5
chr4.hap2	23400001	26400000	0.026	0.0989	26.26	29.13
chr4.hap2	23700001	26700000	0.0226	0.101	22.33	25.2
chr4.hap2	24000001	27000000	0.0247	0.0992	24.89	27.76
chr4.hap2	24300001	27300000	0.02	0.0864	23.18	26.05
chr4.hap2	24600001	27600000	0.0118	0.1103	10.73	13.6
chr4.hap2	24900001	27794584	0.0053	0.1288	4	6.87
chr5.hap2	1	3000000	0.0344	0.231	14.88	17.75
chr5.hap2	300001	3300000	0.0352	0.2376	14.83	17.7
chr5.hap2	600001	3600000	0.0351	0.2383	14.73	17.6
chr5.hap2	900001	3900000	0.0376	0.2444	15.37	18.24
chr5.hap2	1200001	4200000	0.0391	0.245	15.95	18.82
chr5.hap2	1500001	4500000	0.0293	0.2441	12	14.87
chr5.hap2	1800001	4800000	0.0357	0.248	14.38	17.25
chr5.hap2	2100001	5100000	0.0423	0.2692	15.73	18.6
chr5.hap2	2400001	5400000	0.0473	0.2736	17.27	20.14
chr5.hap2	2700001	5700000	0.0436	0.2459	17.75	20.62
chr5.hap2	3000001	6000000	0.0514	0.2565	20.02	22.89
chr5.hap2	3300001	6300000	0.0594	0.2634	22.54	25.41
chr5.hap2	3600001	6600000	0.0661	0.2667	24.78	27.65
chr5.hap2	3900001	6900000	0.0637	0.2732	23.32	26.19
chr5.hap2	4200001	7200000	0.0659	0.2823	23.35	26.22
chr5.hap2	4500001	7500000	0.0725	0.296	24.48	27.35
chr5.hap2	4800001	7800000	0.0644	0.3046	21.13	24
chr5.hap2	5100001	8100000	0.0603	0.2966	20.32	23.19
chr5.hap2	5400001	8400000	0.0642	0.3055	21.01	23.88
chr5.hap2	5700001	8700000	0.0633	0.3251	19.49	22.36
chr5.hap2	6000001	9000000	0.0558	0.3177	17.55	20.42
chr5.hap2	6300001	9300000	0.0452	0.2908	15.55	18.42
chr5.hap2	6600001	9600000	0.0369	0.2693	13.7	16.57
chr5.hap2	6900001	9900000	0.0361	0.2483	14.55	17.42
chr5.hap2	7200001	10200000	0.0289	0.2375	12.19	15.06
chr5.hap2	7500001	10500000	0.0313	0.2549	12.27	15.14
chr5.hap2	7800001	10800000	0.0421	0.2604	16.15	19.02
chr5.hap2	8100001	11100000	0.0459	0.2624	17.51	20.38
chr5.hap2	8400001	11400000	0.0388	0.2455	15.8	18.67
chr5.hap2	8700001	11700000	0.0491	0.2596	18.9	21.77
chr5.hap2	9000001	12000000	0.0563	0.2611	21.56	24.43
chr5.hap2	9300001	12300000	0.0633	0.281	22.52	25.39
chr5.hap2	9600001	12600000	0.0747	0.3192	23.4	26.27
chr5.hap2	9900001	12900000	0.0751	0.343	21.9	24.77
chr5.hap2	10200001	13200000	0.0829	0.3441	24.1	26.97
chr5.hap2	10500001	13500000	0.076	0.3005	25.31	28.18
chr5.hap2	10800001	13800000	0.0733	0.3012	24.33	27.2
chr5.hap2	11100001	14100000	0.0668	0.2874	23.24	26.11
chr5.hap2	11400001	14400000	0.0671	0.2845	23.57	26.44
chr5.hap2	11700001	14700000	0.0606	0.261	23.23	26.1
chr5.hap2	12000001	15000000	0.0538	0.2536	21.23	24.1
chr5.hap2	12300001	15300000	0.0503	0.2472	20.35	23.22
chr5.hap2	12600001	15600000	0.0424	0.2312	18.36	21.23
chr5.hap2	12900001	15900000	0.0412	0.2285	18.04	20.91
chr5.hap2	13200001	16200000	0.0358	0.2286	15.67	18.54
chr5.hap2	13500001	16500000	0.0365	0.2334	15.63	18.5
chr5.hap2	13800001	16800000	0.0366	0.2282	16.04	18.91
chr5.hap2	14100001	17100000	0.0466	0.2332	19.97	22.84
chr5.hap2	14400001	17400000	0.0463	0.2273	20.36	23.23
chr5.hap2	14700001	17700000	0.0404	0.2001	20.21	23.08
chr5.hap2	15000001	18000000	0.0382	0.1928	19.82	22.69
chr5.hap2	15300001	18300000	0.0356	0.1876	18.97	21.84
chr5.hap2	15600001	18600000	0.0336	0.171	19.67	22.54
chr5.hap2	15900001	18900000	0.0325	0.1499	21.66	24.53
chr5.hap2	16200001	19200000	0.0317	0.1439	22.04	24.91
chr5.hap2	16500001	19500000	0.0297	0.1332	22.32	25.19
chr5.hap2	16800001	19800000	0.0198	0.1053	18.83	21.7
chr5.hap2	17100001	20100000	0.0158	0.1058	14.89	17.76
chr5.hap2	17400001	20400000	0.0141	0.1092	12.91	15.78
chr5.hap2	17700001	20700000	0.0204	0.1291	15.79	18.66
chr5.hap2	18000001	21000000	0.022	0.1328	16.58	19.45
chr5.hap2	18300001	21300000	0.0227	0.1225	18.5	21.37
chr5.hap2	18600001	21600000	0.0211	0.1189	17.74	20.61
chr5.hap2	18900001	21900000	0.0194	0.1118	17.36	20.23
chr5.hap2	19200001	22200000	0.0178	0.101	17.58	20.45
chr5.hap2	19500001	22500000	0.0171	0.1063	16.08	18.95
chr5.hap2	19800001	22800000	0.0171	0.1114	15.36	18.23
chr5.hap2	20100001	23100000	0.0129	0.0953	13.57	16.44
chr5.hap2	20400001	23400000	0.0159	0.0965	16.43	19.3
chr5.hap2	20700001	23700000	0.0111	0.0808	13.7	16.57
chr5.hap2	21000001	24000000	0.0082	0.0716	11.4	14.27
chr5.hap2	21300001	24300000	0.0106	0.0807	13.15	16.02
chr5.hap2	21600001	24600000	0.0106	0.0824	12.88	15.75
chr5.hap2	21900001	24900000	0.0106	0.0796	13.33	16.2
chr5.hap2	22200001	25200000	0.0106	0.0779	13.62	16.49
chr5.hap2	22500001	25500000	0.0106	0.0724	14.66	17.53
chr5.hap2	22800001	25800000	0.0106	0.0675	15.73	18.6
chr5.hap2	23100001	26100000	0.0089	0.0648	13.7	16.57
chr5.hap2	23400001	26400000	0.0059	0.0562	10.6	13.47
chr5.hap2	23700001	26700000	0.0063	0.0561	11.26	14.13
chr5.hap2	24000001	27000000	0.0087	0.0697	12.51	15.38
chr5.hap2	24300001	27300000	0.0048	0.0593	8.05	10.92
chr5.hap2	24600001	27600000	0.0048	0.0538	8.86	11.73
chr5.hap2	24900001	27900000	0.0048	0.0545	8.75	11.62
chr5.hap2	25200001	28200000	0.0068	0.0562	12.17	15.04
chr5.hap2	25500001	28500000	0.0068	0.0563	12.16	15.03
chr5.hap2	25800001	28800000	0.0085	0.057	14.9	17.77
chr5.hap2	26100001	29100000	0.0085	0.0634	13.39	16.26
chr5.hap2	26400001	29400000	0.0085	0.0602	14.1	16.97
chr5.hap2	26700001	29696612	0.0067	0.0558	11.92	14.79
chr6.hap2	1	3000000	0.016	0.0541	29.51	32.38
chr6.hap2	300001	3300000	0.0142	0.0607	23.38	26.25
chr6.hap2	600001	3600000	0.0204	0.0735	27.77	30.64
chr6.hap2	900001	3900000	0.0177	0.0741	23.93	26.8
chr6.hap2	1200001	4200000	0.0201	0.077	26.15	29.02
chr6.hap2	1500001	4500000	0.0183	0.0776	23.6	26.47
chr6.hap2	1800001	4800000	0.0125	0.0773	16.11	18.98
chr6.hap2	2100001	5100000	0.0212	0.0984	21.58	24.45
chr6.hap2	2400001	5400000	0.0226	0.1058	21.31	24.18
chr6.hap2	2700001	5700000	0.0244	0.1076	22.7	25.57
chr6.hap2	3000001	6000000	0.0296	0.1108	26.74	29.61
chr6.hap2	3300001	6300000	0.0296	0.1067	27.76	30.63
chr6.hap2	3600001	6600000	0.0234	0.0939	24.94	27.81
chr6.hap2	3900001	6900000	0.0254	0.0935	27.18	30.05
chr6.hap2	4200001	7200000	0.0283	0.1006	28.14	31.01
chr6.hap2	4500001	7500000	0.0292	0.1055	27.66	30.53
chr6.hap2	4800001	7800000	0.0292	0.1037	28.14	31.01
chr6.hap2	5100001	8100000	0.0223	0.0978	22.84	25.71
chr6.hap2	5400001	8400000	0.0244	0.0941	25.98	28.85
chr6.hap2	5700001	8700000	0.023	0.0884	26.07	28.94
chr6.hap2	6000001	9000000	0.0275	0.1027	26.72	29.59
chr6.hap2	6300001	9300000	0.0316	0.1106	28.56	31.43
chr6.hap2	6600001	9600000	0.0348	0.1196	29.12	31.99
chr6.hap2	6900001	9900000	0.0346	0.1272	27.24	30.11
chr6.hap2	7200001	10200000	0.0381	0.1394	27.34	30.21
chr6.hap2	7500001	10500000	0.0403	0.1513	26.67	29.54
chr6.hap2	7800001	10800000	0.0403	0.1489	27.11	29.98
chr6.hap2	8100001	11100000	0.0378	0.1443	26.19	29.06
chr6.hap2	8400001	11400000	0.0359	0.1482	24.24	27.11
chr6.hap2	8700001	11700000	0.0417	0.1584	26.35	29.22
chr6.hap2	9000001	12000000	0.0368	0.1535	23.96	26.83
chr6.hap2	9300001	12300000	0.0363	0.1719	21.12	23.99
chr6.hap2	9600001	12600000	0.0399	0.1797	22.18	25.05
chr6.hap2	9900001	12900000	0.0448	0.196	22.84	25.71
chr6.hap2	10200001	13200000	0.0366	0.2008	18.21	21.08
chr6.hap2	10500001	13500000	0.0386	0.1999	19.31	22.18
chr6.hap2	10800001	13800000	0.0434	0.2256	19.24	22.11
chr6.hap2	11100001	14100000	0.0479	0.2393	20	22.87
chr6.hap2	11400001	14400000	0.0567	0.2585	21.93	24.8
chr6.hap2	11700001	14700000	0.0518	0.274	18.89	21.76
chr6.hap2	12000001	15000000	0.0491	0.2708	18.13	21
chr6.hap2	12300001	15300000	0.0454	0.2466	18.42	21.29
chr6.hap2	12600001	15600000	0.0386	0.2325	16.62	19.49
chr6.hap2	12900001	15900000	0.0392	0.2198	17.81	20.68
chr6.hap2	13200001	16200000	0.0421	0.1983	21.23	24.1
chr6.hap2	13500001	16500000	0.0483	0.213	22.67	25.54
chr6.hap2	13800001	16800000	0.0474	0.2219	21.36	24.23
chr6.hap2	14100001	17100000	0.0486	0.2339	20.76	23.63
chr6.hap2	14400001	17400000	0.0418	0.2345	17.81	20.68
chr6.hap2	14700001	17700000	0.0473	0.2408	19.65	22.52
chr6.hap2	15000001	18000000	0.0573	0.2705	21.2	24.07
chr6.hap2	15300001	18300000	0.0602	0.2801	21.49	24.36
chr6.hap2	15600001	18600000	0.0691	0.3023	22.86	25.73
chr6.hap2	15900001	18900000	0.0649	0.3199	20.28	23.15
chr6.hap2	16200001	19200000	0.0688	0.3356	20.51	23.38
chr6.hap2	16500001	19500000	0.0637	0.3207	19.86	22.73
chr6.hap2	16800001	19800000	0.0637	0.3039	20.96	23.83
chr6.hap2	17100001	20100000	0.0599	0.2828	21.17	24.04
chr6.hap2	17400001	20400000	0.0648	0.2719	23.82	26.69
chr6.hap2	17700001	20700000	0.0663	0.2664	24.87	27.74
chr6.hap2	18000001	21000000	0.0559	0.243	23.01	25.88
chr6.hap2	18300001	21300000	0.0613	0.2453	25.01	27.88
chr6.hap2	18600001	21600000	0.0668	0.2504	26.66	29.53
chr6.hap2	18900001	21900000	0.0687	0.2319	29.62	32.49
chr6.hap2	19200001	22200000	0.0672	0.2234	30.07	32.94
chr6.hap2	19500001	22500000	0.0651	0.2154	30.22	33.09
chr6.hap2	19800001	22800000	0.069	0.2231	30.94	33.81
chr6.hap2	20100001	23100000	0.0721	0.2243	32.14	35.01
chr6.hap2	20400001	23400000	0.0673	0.2167	31.06	33.93
chr6.hap2	20700001	23505842	0.0631	0.2046	28.86	31.73
chr7.hap2	1	3000000	0.0203	0.1982	10.23	13.1
chr7.hap2	300001	3300000	0.0301	0.2071	14.53	17.4
chr7.hap2	600001	3600000	0.0325	0.2133	15.23	18.1
chr7.hap2	900001	3900000	0.0342	0.2236	15.28	18.15
chr7.hap2	1200001	4200000	0.0305	0.2199	13.88	16.75
chr7.hap2	1500001	4500000	0.031	0.1991	15.55	18.42
chr7.hap2	1800001	4800000	0.0317	0.1987	15.96	18.83
chr7.hap2	2100001	5100000	0.0317	0.1893	16.76	19.63
chr7.hap2	2400001	5400000	0.0345	0.1873	18.41	21.28
chr7.hap2	2700001	5700000	0.0322	0.1924	16.75	19.62
chr7.hap2	3000001	6000000	0.0288	0.1828	15.77	18.64
chr7.hap2	3300001	6300000	0.0269	0.1657	16.24	19.11
chr7.hap2	3600001	6600000	0.0276	0.1618	17.03	19.9
chr7.hap2	3900001	6900000	0.0259	0.159	16.29	19.16
chr7.hap2	4200001	7200000	0.0321	0.1686	19.05	21.92
chr7.hap2	4500001	7500000	0.0368	0.1758	20.94	23.81
chr7.hap2	4800001	7800000	0.04	0.1871	21.39	24.26
chr7.hap2	5100001	8100000	0.037	0.1904	19.42	22.29
chr7.hap2	5400001	8400000	0.0401	0.201	19.96	22.83
chr7.hap2	5700001	8700000	0.0539	0.2286	23.6	26.47
chr7.hap2	6000001	9000000	0.0566	0.2386	23.71	26.58
chr7.hap2	6300001	9300000	0.0578	0.2345	24.63	27.5
chr7.hap2	6600001	9600000	0.0589	0.2291	25.7	28.57
chr7.hap2	6900001	9900000	0.0725	0.2414	30.06	32.93
chr7.hap2	7200001	10200000	0.0681	0.2456	27.7	30.57
chr7.hap2	7500001	10500000	0.0672	0.2329	28.85	31.72
chr7.hap2	7800001	10800000	0.0699	0.2321	30.1	32.97
chr7.hap2	8100001	11100000	0.0686	0.2306	29.76	32.63
chr7.hap2	8400001	11400000	0.0641	0.2179	29.4	32.27
chr7.hap2	8700001	11700000	0.0535	0.1825	29.3	32.17
chr7.hap2	9000001	12000000	0.0492	0.1724	28.53	31.4
chr7.hap2	9300001	12300000	0.0401	0.1725	23.26	26.13
chr7.hap2	9600001	12600000	0.0433	0.181	23.93	26.8
chr7.hap2	9900001	12900000	0.0345	0.1622	21.28	24.15
chr7.hap2	10200001	13200000	0.0379	0.144	26.36	29.23
chr7.hap2	10500001	13500000	0.0436	0.1549	28.17	31.04
chr7.hap2	10800001	13800000	0.035	0.1675	20.91	23.78
chr7.hap2	11100001	14100000	0.035	0.1644	21.3	24.17
chr7.hap2	11400001	14400000	0.0326	0.1583	20.62	23.49
chr7.hap2	11700001	14700000	0.0296	0.1496	19.79	22.66
chr7.hap2	12000001	15000000	0.0296	0.1405	21.08	23.95
chr7.hap2	12300001	15300000	0.0313	0.1315	23.77	26.64
chr7.hap2	12600001	15600000	0.0258	0.1259	20.47	23.34
chr7.hap2	12900001	15900000	0.0209	0.1233	16.91	19.78
chr7.hap2	13200001	16200000	0.0176	0.1245	14.15	17.02
chr7.hap2	13500001	16500000	0.0109	0.1213	9.01	11.88
chr7.hap2	13800001	16800000	0.0163	0.0916	17.75	20.62
chr7.hap2	14100001	17100000	0.0185	0.0866	21.38	24.25
chr7.hap2	14400001	17400000	0.0208	0.0896	23.18	26.05
chr7.hap2	14700001	17700000	0.0208	0.0905	22.98	25.85
chr7.hap2	15000001	18000000	0.0208	0.0938	22.18	25.05
chr7.hap2	15300001	18300000	0.021	0.0966	21.72	24.59
chr7.hap2	15600001	18600000	0.0192	0.0945	20.26	23.13
chr7.hap2	15900001	18900000	0.0192	0.0882	21.71	24.58
chr7.hap2	16200001	19200000	0.0172	0.0796	21.64	24.51
chr7.hap2	16500001	19500000	0.0191	0.0687	27.85	30.72
chr7.hap2	16800001	19800000	0.0138	0.0621	22.23	25.1
chr7.hap2	17100001	20100000	0.0116	0.0651	17.74	20.61
chr7.hap2	17400001	20400000	0.0085	0.0599	14.18	17.05
chr7.hap2	17700001	20418471	0.0077	0.0575	12.19	15.06
chr8.hap2	1	3000000	0.0517	0.3317	15.57	18.44
chr8.hap2	300001	3300000	0.0582	0.349	16.67	19.54
chr8.hap2	600001	3600000	0.054	0.3588	15.04	17.91
chr8.hap2	900001	3900000	0.0589	0.3783	15.57	18.44
chr8.hap2	1200001	4200000	0.0563	0.3726	15.12	17.99
chr8.hap2	1500001	4500000	0.0513	0.3795	13.52	16.39
chr8.hap2	1800001	4800000	0.0515	0.3642	14.14	17.01
chr8.hap2	2100001	5100000	0.0529	0.3472	15.24	18.11
chr8.hap2	2400001	5400000	0.0525	0.3319	15.83	18.7
chr8.hap2	2700001	5700000	0.0536	0.3326	16.12	18.99
chr8.hap2	3000001	6000000	0.0587	0.3313	17.72	20.59
chr8.hap2	3300001	6300000	0.0558	0.3134	17.81	20.68
chr8.hap2	3600001	6600000	0.0545	0.3054	17.83	20.7
chr8.hap2	3900001	6900000	0.0598	0.2936	20.38	23.25
chr8.hap2	4200001	7200000	0.0673	0.2974	22.63	25.5
chr8.hap2	4500001	7500000	0.0673	0.2913	23.1	25.97
chr8.hap2	4800001	7800000	0.0637	0.3017	21.1	23.97
chr8.hap2	5100001	8100000	0.0776	0.3321	23.35	26.22
chr8.hap2	5400001	8400000	0.0776	0.3344	23.2	26.07
chr8.hap2	5700001	8700000	0.0731	0.3165	23.1	25.97
chr8.hap2	6000001	9000000	0.0639	0.2971	21.5	24.37
chr8.hap2	6300001	9300000	0.0594	0.2869	20.71	23.58
chr8.hap2	6600001	9600000	0.0578	0.2843	20.35	23.22
chr8.hap2	6900001	9900000	0.0533	0.272	19.59	22.46
chr8.hap2	7200001	10200000	0.0424	0.2473	17.13	20
chr8.hap2	7500001	10500000	0.044	0.2436	18.07	20.94
chr8.hap2	7800001	10800000	0.044	0.2291	19.21	22.08
chr8.hap2	8100001	11100000	0.023	0.196	11.75	14.62
chr8.hap2	8400001	11400000	0.0162	0.1774	9.14	12.01
chr8.hap2	8700001	11700000	0.0216	0.1688	12.81	15.68
chr8.hap2	9000001	12000000	0.0228	0.1643	13.86	16.73
chr8.hap2	9300001	12300000	0.021	0.1553	13.53	16.4
chr8.hap2	9600001	12600000	0.0195	0.1352	14.45	17.32
chr8.hap2	9900001	12900000	0.0153	0.1208	12.63	15.5
chr8.hap2	10200001	13200000	0.0129	0.1121	11.52	14.39
chr8.hap2	10500001	13500000	0.0167	0.1154	14.49	17.36
chr8.hap2	10800001	13800000	0.0167	0.1069	15.64	18.51
chr8.hap2	11100001	14100000	0.0203	0.1035	19.61	22.48
chr8.hap2	11400001	14400000	0.0203	0.0984	20.63	23.5
chr8.hap2	11700001	14700000	0.0159	0.0921	17.32	20.19
chr8.hap2	12000001	15000000	0.0164	0.0954	17.24	20.11
chr8.hap2	12300001	15300000	0.0167	0.0885	18.87	21.74
chr8.hap2	12600001	15600000	0.0197	0.0984	20.04	22.91
chr8.hap2	12900001	15900000	0.0223	0.1058	21.11	23.98
chr8.hap2	13200001	16200000	0.0209	0.1046	19.97	22.84
chr8.hap2	13500001	16500000	0.017	0.0923	18.43	21.3
chr8.hap2	13800001	16800000	0.017	0.0903	18.84	21.71
chr8.hap2	14100001	17100000	0.0134	0.0831	16.17	19.04
chr8.hap2	14400001	17400000	0.0134	0.076	17.68	20.55
chr8.hap2	14700001	17700000	0.0139	0.081	17.19	20.06
chr8.hap2	15000001	18000000	0.0123	0.073	16.81	19.68
chr8.hap2	15300001	18300000	0.0102	0.075	13.64	16.51
chr8.hap2	15600001	18600000	0.0181	0.0765	23.73	26.6
chr8.hap2	15900001	18900000	0.0159	0.0673	23.59	26.46
chr8.hap2	16200001	19200000	0.0159	0.0663	23.94	26.81
chr8.hap2	16500001	19500000	0.0143	0.0629	22.75	25.62
chr8.hap2	16800001	19800000	0.0143	0.065	21.99	24.86
chr8.hap2	17100001	20100000	0.0164	0.0681	24.11	26.98
chr8.hap2	17400001	20400000	0.02	0.0756	26.44	29.31
chr8.hap2	17700001	20700000	0.0185	0.0682	27.07	29.94
chr8.hap2	18000001	21000000	0.0185	0.0616	29.95	32.82
chr8.hap2	18300001	21300000	0.0185	0.0609	30.29	33.16
chr8.hap2	18600001	21600000	0.0075	0.0506	14.85	17.72
chr8.hap2	18900001	21900000	0.0057	0.0518	10.99	13.86
chr8.hap2	19200001	22200000	0.0057	0.0496	11.48	14.35
chr8.hap2	19500001	22500000	0.0057	0.048	11.87	14.74
chr8.hap2	19800001	22800000	0.0057	0.048	11.87	14.74
chr8.hap2	20100001	22986980	0.0037	0.0491	7.28	10.15

## Sheet: 10
Table S10 The consensus quality value of Prunus mume 'LE_hap1' genome
Chr	Star	End	QV value	E value
chr1.hap1	325	29700853	62.831	5.21072e-07
chr2.hap1	471	47029452	63.2157	4.76907e-07
chr3.hap1	170	27654407	65.3353	2.9273e-07
chr4.hap1	203	27150760	64.485	3.56038e-07
chr5.hap1	254	31184602	64.1132	3.87861e-07
chr6.hap1	257	23666805	62.8642	5.17102e-07
chr7.hap1	201	20183420	63.2402	4.74225e-07
chr8.hap1	317	23420634	61.9076	6.44531e-07

[truncated: 17 more sheets: 11, 12, 13, 14, 15, 16, 17, 18, 19, 20, 21, 22, 23, 24, 25, 26, 27]
